# Supplementary material for: Analysis of BAC-end sequences in rainbow trout: Content characterization and assessment of synteny between trout and other fish genomes
Source: BMC Genomics. 2011 Jun 14;12:314. doi: 10.1186/1471-2164-12-314 (PMC3125269; doi:10.1186/1471-2164-12-314)
Supplement: Additional file 2 — PCR conditions, allele size range, number of alleles and GenBank accession numbers for tested microsatellites. Duplicated markers are in bold. ND indicates that for these duplicated microsatellite it was not possible to determine the allele numbers. * indicates monomorphic or non informative microsatellites in the mapping panel. Abbreviations: Atp: Annealing temperature. [file 1471-2164-12-314-S2.XLS]

## Sheet: Feuil1
Marker Name	Size (bp)	Atp	MgCl2 mM	size range (alleles number)	GenBank accession
OMY4001INRA	232	54	2	223-256 (7)	GF107484
OMY4002INRA	183	58	2	184-200 (7)	GF100674
OMY4003INRA	369	58	1.5	363-433 (9)	GF100675
OMY4004INRA*	170	60	2	186-187 (2)	GF107485
OMY4005INRA	390	58	2	180-193 (5)	GF100676
OMY4006INRA	210	60	2	225-251 (6)	GF100677
OMY4007INRA	224	64	2	235-247 (6)	GF100678
OMY4008INRA	240	58	2	261-271 (6)	GF100698
OMY4009INRA	171	58	2	182-191 (2)	GF100679
OMY4010INRA	206	58	2	214-235 (6)	GF100680
OMY4011INRA	227	54	2	234-265 (8)	GF100681
OMY4012INRA	292	60	2	300-310 (4)	GF100682
OMY4013INRA	264	60	2	261-289 (7)	GF100683
OMY4014INRA	255				GF107486
OMY4015INRA	256	58	2	261-295 (6)	GF100684
OMY4016INRA	284	58	2	308-388 (9)	GF107487
OMY4017INRA	274	58	2	203-396 (7)	GF100685
OMY4018INRA	258	60	2	278-282 (2)	GF100686
OMY4019INRA	266				GF107488
OMY4021INRA	349				GF107489
OMY4030INRA	308				GF107491
OMY4020INRA	245	54	2	260-266 (3)	GF100687
OMY4022INRA	174	64	2	186-204 (5)	GF100688
OMY4023INRA	214	58	2	212-258 (9)	GF100689
OMY4024INRA	207	58	1.5	216-276 (5)	GF100690
OMY4025INRA	246	58	2	254-342 (9)	GF100691
OMY4026INRA	152	64	2	158-194 (6)	GF100692
OMY4027INRA	240	54	2	225-282 (9)	GF100693
OMY4028INRA	164	54	2	157-193 (8)	GF100694
OMY4029INRA	150				GF107490
OMY4031INRA	362			381-409 (6)	GF107492
OMY4032INRA	150	60	2	162-182 (4)	GF107493
OMY4033INRA	241				GF107494
OMY4034INRA	225	64	2	196-232 (8)	GF107495
OMY4035INRA	248				GF107496
OMY4036INRA	224				GF107497
OMY4037INRA	152				GF107498
OMY4038INRA	187	60	2	208-210 (2)	GF100695
OMY4039INRA	205	64	2	215-237 (7)	GF100696
OMY4040INRA	200	64	2	209-221 (3)	GF100697
OMY4041INRA	238			257-274 (8)	GF107499
OMY4042INRA	196	58	1.5	206-220 (5)	GF107500
OMY4043INRA	246	56	2	304-390 (8)	GF107501
OMY4044INRA	245	54	2	264-286 (4)	GF107502
OMY4045INRA	326	54	2	332-386 (5)	GF107503
OMY4046INRA	228				GF107504
OMY4047INRA	233				GF107505
OMY4048INRA	178				GF107506
OMY4049INRA	173				GF107507
OMY4050INRA	247	54	2	256-297 (8)	GF107508
OMY4051INRA	250				GF107509
OMY4052INRA	167	58	2	184-238 (8)	GF107510
OMY4053INRA	227	58	2	231-247 (5)	GF107511
OMY4054INRA	217				GF107512
OMY4055INRA	214				GF107513
OMY4056INRA	238	60	1.5	246-259 (5)	GF107514
OMY4057INRA	242	60	1.5	244-265 (8)	GF107515
OMY4058INRA	164	60	1.5	140-167 (4)	GF107516
OMY4059INRA	246	54	1.5	260-270 (3)	GF107517
OMY4060INRA	301				GF107518
OMY4061INRA	165				GF107519
OMY4062aINRA	215	50	1.5	211-220 (3)	GF107520
OMY4063INRA*	203	60	2	168-184 (3)	GF107521
OMY4064INRA	182	60	2	201-226 (5)	GF107522
OMY4065aINRA	234	50	1.5	228-277 (4)	GF107523
OMY4066INRA	234	60	2	251-276 (5)	GF107524
OMY4067INRA	211	60	2	223-229 (4)	GF107525
OMY4068INRA	233	60	2	249-253 (3)	GF107526
OMY4069INRA	233				GF107527
OMY4070INRA	259				GF107528
OMY4071INRA	246	60	2	262-266 (3)	GF107529
OMY4072INRA	168	60	2	176-188 (6)	GF107530
OMY4073INRA	223				GF107531
OMY4074INRA	204	60	2	201-211 (5)	GF107532
OMY4075INRA	208				GF107533
OMY4076INRA	179	50	1.5	193-234 (7)	GF107650
OMY4077INRA	181				GF107534
OMY4078INRA	250				GF107535
OMY4079INRA	163				GF107536
OMY4080INRA	170				GF107537
OMY4081INRA	248	60	1.5	256-315 (10)	GF107538
OMY4082INRA	168	52	2	178-283 (8)	GF107539
OMY4083INRA	188	60	1.5	167-203 (8)	GF107540
OMY4084INRA	241				GF107541
OMY4085aINRA	250	58	1.5	220-223 (2)	GF107542
OMY4086INRA	207	58	1.5	228-313 (9)	GF107543
OMY4087INRA	230	58	2	230-250 (7)	GF107544
OMY4088INRA	238	54	1.5	254-316 (10)	GF107545
OMY4089INRA	150	60	2	145-171 (5)	GF107546
OMY4090aINRA	225	64	2	ND	GF107547
OMY4091INRA*	219	54	2	233 (1)	GF107548
OMY4092INRA	228	60	2	239-269 (9)	GF107549
OMY4093INRA	247	58	1.5	262-268 (5)	GF107550
OMY4094INRA	250				GF107551
OMY4095INRA	238	58	2	215-257 (7)	GF107552
OMY4096INRA	215	60	2	229-259 (8)	GF107553
OMY4097INRA	230				GF107554
OMY4098INRA	210	54	2	220-228 (4)	GF107555
OMY4099INRA	242	58	1.5	248-371 (9)	GF107556
OMY4100aINRA	250	58	2	223-303 (11)	GF107557
OMY4101INRA	217	60	2.5	223-263 (10)	GF107558
OMY4102aINRA	220	58	2.5	219-238 (3)	GF107559
OMY4103INRA	236	60	2.5	215-251 (7)	GF107560
OMY4104INRA	173				GF107561
OMY4105INRA	202				GF107562
OMY4106INRA	250	58	2	255-279 (5)	GF107563
OMY4107INRA	152	60	2	163-178 (5)	GF107564
OMY4108INRA	224	60	2	242-259 (2)	GF107648
OMY4109INRA	203				GF107565
OMY4110INRA	239				GF107566
OMY4111INRA	210	60	2	208-253 (8)	GF107567
OMY4112aINRA	244	60	2	244-314 (8)	GF107568
OMY4113INRA	232	58	2	255-271 (6)	GF107569
OMY4114aINRA	216	54	2	225-227 (2)	GF107570
OMY4115INRA	247	60	1.5	246-302 (7)	GF107571
OMY4116INRA	224				GF107572
OMY4117INRA	154	62	1.5	158-234 (7)	GF107573
OMY4118INRA	206	54	1.5	215-291 (10)	GF107574
OMY4119INRA	225	58	2	231-245 (4)	GF107575
OMY4120INRA	220	54	2	224-287 (10)	GF107576
OMY4121INRA	172	58	1.5	195-220 (7)	GF107577
OMY4122INRA*	221	54	1.5	227-239 (2)	GF107578
OMY4123INRA	168				GF107649
OMY4124INRA	381	58	2.5	363-457 (7)	GF107579
OMY4125INRA	223				GF107580
OMY4126INRA*	250	58	2	269 (1)	GF107581
OMY4127INRA*	248	54	2	277 (1)	GF107582
OMY4128INRA	248				GF107583
OMY4129INRA	249	58	2.5	251-277 (6)	GF107584
OMY4130INRA	155	54	2	160-174 (5)	GF107585
OMY4131aINRA	250	54	2	ND	GF107586
OMY4132INRA	191				GF107587
OMY4133INRA	242				GF107588
OMY4134INRA	218	58	2.5	230-250 (6)	GF107589
OMY4135INRA	244	58	2.5	269-289 (6)	GF107590
OMY4136INRA	245				GF107591
OMY4137INRA	156				GF107592
OMY4138INRA	225	58	2	249-287 (7)	GF107593
OMY4139INRA	200				GF107594
OMY4140INRA	183	58	2.5	175-203 (8)	GF107595
OMY4141INRA	357				GF107596
OMY4142INRA	178	58	1.5	196-202 (4)	GF107597
OMY4143INRA*	183	58	2.5	163-208 (2)	GF107598
OMY4144INRA	224				GF107651
OMY4145INRA	300	54	2	313-319 (2)	GF107599
OMY4146INRA	155				GF107600
OMY4147INRA	236				GF107601
OMY4148INRA	199	58	2	209-229 (5)	GF107602
OMY4149INRA	300				GF107603
OMY4150INRA	227	58	2	234-254 (7)	GF107604
OMY4151INRA	221	58	2	227-239 (3)	GF107605
OMY4152INRA	219	58	2	234-316 (7)	GF107606
OMY4153INRA	250	58	2	266-268 (3)	GF107607
OMY4154INRA	247	58	2	234-366 (10)	GF107608
OMY4155INRA	218				GF107609
OMY4156INRA	203	58	2	218-260 (12)	GF107610
OMY4157aINRA	151	58	2	ND	GF107611
OMY4158INRA	236	58	2	252-272 (4)	GF107612
OMY4159INRA	204	58	2	204-218 (4)	GF107613
OMY4160INRA	233	60	2	230-295 (6)	GF107614
OMY4161INRA	227	58	2	218-242 (5)	GF107615
OMY4162INRA*	233	58	2	250-252 (2)	GF107616
OMY4163INRA	215	58	2	225-235 (4)	GF107617
OMY4164INRA	249				GF107618
OMY4165INRA	249	60	2	236-286 (3)	GF107619
OMY4166INRA	300				GF107620
OMY4169INRA	249	58	2	257-263 (3)	GF107621
OMY4170INRA	216	58	2	222-244 (5)	GF107622
OMY4171INRA	247	58	2	266-324 (7)	GF107623
OMY4172INRA	163	58	2	169-185 (4)	GF107624
OMY4173INRA	214	58	2	218-242 (4)	GF107625
OMY4174INRA	216	58	1.5	231-239 (4)	GF107626
OMY4175INRA	219	60	1.5	226-256 (5)	GF107627
OMY4176INRA	215				GF107628
OMY4177INRA	207				GF107629
OMY4178INRA*	242	58	2	259 (1)	GF107630
OMY4179aINRA	393	54	2	ND	GF107631
OMY4180INRA	175	60	1.5	183-225 (6)	GF107632
OMY4181INRA	205				GF107633
OMY4182INRA	202				GF107634
OMY4183aINRA	105	58	2	112-134 (7)	GF107635
OMY4184INRA	204	58	2	221-223 (2)	GF107636
OMY4185INRA	214				GF107637
OMY4186INRA	223				GF107638
OMY4187INRA	233	58	2	240-248 (3)	GF107639
OMY4188INRA	158	58	2	171-175 (2)	GF107640
OMY4189INRA	248	58	2	243-257 (6)	GF107641
OMY4190INRA	229	58	2	253-269 (4)	GF107642
OMY4191INRA	199	58	2	175-217 (5)	GF107643
OMY4192INRA	242	58	2	ND	GF107644
OMY4193INRA	400	58	1.5	ND	GF107645
OMY4194INRA	169	58	2	157-189 (7)	GF107646
OMY4195INRA	329				GF107647
