# Supplementary material for: Analysis of BAC-end sequences in rainbow trout: Content characterization and assessment of synteny between trout and other fish genomes
Source: BMC Genomics. 2011 Jun 14;12:314. doi: 10.1186/1471-2164-12-314 (PMC3125269; doi:10.1186/1471-2164-12-314)
Supplement: Additional file 3 — An example of multiple gene hits corresponding to odorant receptor gene family (sheet 1) or protocadherin gene family (sheet 2) in zebrafish. [file 1471-2164-12-314-S3.XLS]

## Sheet: Odorant Receptor gene family
BES	Ensembl Protein ID	Chr	Pos_D	Pos_F	Description
RT204I15T7	ENSDARP00000071435	15	31826815	31827756	odorant receptor, family F, subfamily 118, member 3 [Source:RefSeq peptide;Acc:NP_001121889]
RT204I15T7	ENSDARP00000071433	15	31831548	31832486	odorant receptor, family F, subfamily 118, member 2 [Source:RefSeq peptide;Acc:NP_001122052]
RT204I15T7	ENSDARP00000071436	15	31821347	31822285	odorant receptor, family F, subfamily 118, member 1 [Source:RefSeq peptide;Acc:NP_001121850]
RT204I15T7	ENSDARP00000071453	15	31805459	31806394	odorant receptor, family F, subfamily 116, member 1 [Source:RefSeq peptide;Acc:NP_001122049]
RT204I15T7	ENSDARP00000070400	21	42102485	42103429	odorant receptor, family F, subfamily 115, member 9 [Source:RefSeq peptide;Acc:NP_001122057]
RT204I15T7	ENSDARP00000070362	21	42117604	42118548	odorant receptor, family F, subfamily 115, member 8 [Source:RefSeq peptide;Acc:NP_001122038]
RT204I15T7	ENSDARP00000065115	21	42131144	42132607	odorant receptor, family F, subfamily 115, member 7 [Source:RefSeq peptide;Acc:NP_001030339]
RT204I15T7	ENSDARP00000065114	21	42142906	42145018	odorant receptor, family F, subfamily 115, member 6 [Source:RefSeq peptide;Acc:NP_001035388]
RT204I15T7	ENSDARP00000037896	21	42150013	42150954	odorant receptor, family F, subfamily 115, member 5 [Source:RefSeq peptide;Acc:NP_001121877]
RT204I15T7	ENSDARP00000098712	21	42058639	42059589	odorant receptor, family F, subfamily 115, member 15 [Source:RefSeq peptide;Acc:NP_571158]
RT204I15T7	ENSDARP00000023558	21	42082697	42084521	odorant receptor, family F, subfamily 115, member 13 [Source:RefSeq peptide;Acc:NP_001092732]
RT204I15T7	ENSDARP00000065123	21	42078309	42084521	odorant receptor, family F, subfamily 115, member 13 [Source:RefSeq peptide;Acc:NP_001092732]
RT204I15T7	ENSDARP00000048474	21	42088790	42090204	odorant receptor, family F, subfamily 115, member 12 [Source:RefSeq peptide;Acc:NP_001032482]
RT204I15T7	ENSDARP00000070395	21	42095871	42096788	odorant receptor, family F, subfamily 115, member 11 [Source:RefSeq peptide;Acc:NP_001124278]
RT204I15T7	ENSDARP00000007980	21	42065498	42067316	odorant receptor, family F, subfamily 115, member 1 [Source:RefSeq peptide;Acc:NP_571817]
RT204I15T7	ENSDARP00000076105	15	5643995	5644912	odorant receptor, family E, subfamily 128, member 9 [Source:RefSeq peptide;Acc:NP_001122053]
RT204I15T7	ENSDARP00000076120	15	5653592	5659623	odorant receptor, family E, subfamily 128, member 7 [Source:RefSeq peptide;Acc:NP_001121852]
RT204I15T7	ENSDARP00000062814	15	5662729	5664614	odorant receptor, family E, subfamily 128, member 5 [Source:RefSeq peptide;Acc:NP_571218]
RT204I15T7	ENSDARP00000076139	15	5668601	5669518	odorant receptor, family E, subfamily 128, member 4 [Source:RefSeq peptide;Acc:NP_001122050]
RT204I15T7	ENSDARP00000076132	15	5676109	5677020	odorant receptor, family E, subfamily 128, member 3 [Source:RefSeq peptide;Acc:NP_001121888]
RT204I15T7	ENSDARP00000076143	15	5685188	5692347	odorant receptor, family E, subfamily 128, member 2 [Source:RefSeq peptide;Acc:NP_001121847]
RT204I15T7	ENSDARP00000062831	15	5603374	5604291	odorant receptor, family E, subfamily 128, member 10 [Source:RefSeq peptide;Acc:NP_001121842]
RT204I15T7	ENSDARP00000076149	15	5708765	5709709	odorant receptor, family E, subfamily 127, member 1 [Source:RefSeq peptide;Acc:NP_001121876]
RT204I15T7	ENSDARP00000062829	15	5618084	5619031	odorant receptor, family E, subfamily 126, member 5 [Source:RefSeq peptide;Acc:NP_001121855]
RT204I15T7	ENSDARP00000076099	15	5624707	5625651	odorant receptor, family E, subfamily 126, member 4 [Source:RefSeq peptide;Acc:NP_001121864]
RT204I15T7	ENSDARP00000076103	15	5629989	5638428	odorant receptor, family E, subfamily 126, member 3 [Source:RefSeq peptide;Acc:NP_001124271]
RT204I15T7	ENSDARP00000073979	21	23023773	23024798	odorant receptor, family E, subfamily 125, member 8 [Source:RefSeq peptide;Acc:NP_001121878]
RT204I15T7	ENSDARP00000073982	21	23031109	23032044	odorant receptor, family E, subfamily 125, member 7 [Source:RefSeq peptide;Acc:NP_001121886]
RT204I15T7	ENSDARP00000073998	21	23041535	23042488	odorant receptor, family E, subfamily 125, member 6 [Source:RefSeq peptide;Acc:NP_001121844]
RT204I15T7	ENSDARP00000074001	21	23047131	23048057	odorant receptor, family E, subfamily 125, member 5 [Source:RefSeq peptide;Acc:NP_001124282]
RT204I15T7	ENSDARP00000074003	21	23053311	23054234	odorant receptor, family E, subfamily 125, member 4 [Source:RefSeq peptide;Acc:NP_001122039]
RT204I15T7	ENSDARP00000054011	21	23060353	23061282	odorant receptor, family E, subfamily 125, member 3 [Source:RefSeq peptide;Acc:NP_001122044]
RT204I15T7	ENSDARP00000074005	21	23070681	23071601	odorant receptor, family E, subfamily 125, member 2 [Source:RefSeq peptide;Acc:NP_001121874]
RT204I15T7	ENSDARP00000054008	21	23077240	23078199	odorant receptor, family E, subfamily 125, member 1 [Source:RefSeq peptide;Acc:NP_001121884]
RT204I15T7	ENSDARP00000074013	21	23097698	23098630	odorant receptor, family E, subfamily 124, member 2 [Source:RefSeq peptide;Acc:NP_001121893]
RT204I15T7	ENSDARP00000092469	21	23093239	23094165	odorant receptor, family E, subfamily 124, member 1 [Source:RefSeq peptide;Acc:NP_001121875]
RT204I15T7	ENSDARP00000074008	21	23081438	23082373	odorant receptor, family E, subfamily 123, member 1 [Source:RefSeq peptide;Acc:NP_001124277]
RT204I15T7	ENSDARP00000062807	15	5741109	5742048	odorant receptor, family E, subfamily 122, member 1 [Source:RefSeq peptide;Acc:NP_001154872]
RT204I15T7	ENSDARP00000076155	15	5733838	5734776	odorant receptor, family E, subfamily 121, member 1 [Source:RefSeq peptide;Acc:NP_001124287]
RT204I15T7	ENSDARP00000060121	15	31864724	31866512	odorant receptor, family D, subfamily 111, member 2 [Source:RefSeq peptide;Acc:NP_001122244]
RT204I15T7	ENSDARP00000090840	15	31865363	31922648	odorant receptor, family D, subfamily 111, member 2 [Source:RefSeq peptide;Acc:NP_001122244]
RT204I15T7	ENSDARP00000060110	15	31926764	31928690	odorant receptor, family D, subfamily 111, member 11 [Source:RefSeq peptide;Acc:NP_571819]
RT204I15T7	ENSDARP00000060124	15	31853423	31854672	odorant receptor, family D, subfamily 107, member 1 [Source:RefSeq peptide;Acc:NP_571825]
RT204I15T7	ENSDARP00000007255	15	31947446	31954637	odorant receptor, family C, subfamily 103, member 4 [Source:RefSeq peptide;Acc:NP_982294]
RT204I15T7	ENSDARP00000008206	15	31935646	31937693	odorant receptor, family C, subfamily 103, member 1 [Source:RefSeq peptide;Acc:NP_571663]
RT204I15T7	ENSDARP00000060086	15	31971549	31972925	odorant receptor, family C, subfamily 102, member 1 [Source:RefSeq peptide;Acc:NP_571815]
RT204I15T7	ENSDARP00000076865	15	5797717	5798661	odorant receptor, family A, subfamily 114, member 1 [Source:RefSeq peptide;Acc:NP_001122054]
RT204I15T7	ENSDARP00000076867	15	5780351	5781304	odorant receptor, family A, subfamily 113, member 2 [Source:RefSeq peptide;Acc:NP_001124289]

## Sheet: protocadherin gene family
BES	Ensembl Protein ID	Chr	Pos_D	Pos_F	Description
RT203K08SP6	ENSDARP00000099581	14	2974021	2976465	protocadherin 2 gamma 9 [Source:RefSeq peptide;Acc:NP_001019353]
RT203K08SP6	ENSDARP00000097468	14	2969071	2971461	protocadherin 2 gamma 8 [Source:RefSeq peptide;Acc:NP_001019352]
RT203K08SP6	ENSDARP00000097469	14	2958597	2960981	protocadherin 2 gamma 7 [Source:RefSeq peptide;Acc:NP_001019351]
RT203K08SP6	ENSDARP00000097470	14	2954863	2957277	protocadherin 2 gamma 6 [Source:RefSeq peptide;Acc:NP_001019350]
RT203K08SP6	ENSDARP00000098217	14	2925704	2928118	protocadherin 2 gamma 5 [Source:RefSeq peptide;Acc:NP_001019349]
RT203K08SP6	ENSDARP00000097472	14	2947143	2949557	protocadherin 2 gamma 4 [Source:RefSeq peptide;Acc:NP_001019348]
RT203K08SP6	ENSDARP00000099234	14	2921856	2924270	protocadherin 2 gamma 3 [Source:RefSeq peptide;Acc:NP_001019347]
RT203K08SP6	ENSDARP00000097467	14	3073102	3075537	protocadherin 2 gamma 29 [Source:RefSeq peptide;Acc:NP_001019372]
RT203K08SP6	ENSDARP00000098132	14	3069365	3071806	protocadherin 2 gamma 28 [Source:RefSeq peptide;Acc:NP_001019371]
RT203K08SP6	ENSDARP00000102638	14	3026896	3029334	protocadherin 2 gamma 17 [Source:RefSeq peptide;Acc:NP_001019360]
RT203K08SP6	ENSDARP00000100548	14	2991800	2994208	protocadherin 2 gamma 12 [Source:RefSeq peptide;Acc:NP_001019344]
RT203K08SP6	ENSDARP00000100438	14	2905246	2907660	protocadherin 2 gamma 1 (pcdh2g1), mRNA [Source:RefSeq DNA;Acc:NM_001024174]
RT203K08SP6	ENSDARP00000097474	14	2934257	2936671	protocadherin 2 gamma 1 [Source:RefSeq peptide;Acc:NP_001019345]
RT203K08SP6	ENSDARP00000027956	14	2677288	2879817	protocadherin 2 alpha b2 [Source:RefSeq peptide;Acc:NP_001009592]
RT203K08SP6	ENSDARP00000050159	14	2813467	2879817	protocadherin 2 alpha b2 [Source:RefSeq peptide;Acc:NP_001009592]
RT203K08SP6	ENSDARP00000055722	14	2644475	2879817	protocadherin 2 alpha b2 [Source:RefSeq peptide;Acc:NP_001009592]
RT203K08SP6	ENSDARP00000076248	14	2618935	2879817	protocadherin 2 alpha b2 [Source:RefSeq peptide;Acc:NP_001009592]
RT203K08SP6	ENSDARP00000088165	14	2839487	2879817	protocadherin 2 alpha b2 [Source:RefSeq peptide;Acc:NP_001009592]
RT203K08SP6	ENSDARP00000097485	14	2647594	2879817	protocadherin 2 alpha b2 [Source:RefSeq peptide;Acc:NP_001009592]
RT203K08SP6	ENSDARP00000097486	14	2650853	2879817	protocadherin 2 alpha b2 [Source:RefSeq peptide;Acc:NP_001009592]
RT203K08SP6	ENSDARP00000100902	14	2627149	2879817	protocadherin 2 alpha b2 [Source:RefSeq peptide;Acc:NP_001009592]
RT203K08SP6	ENSDARP00000101850	14	2631000	2879817	protocadherin 2 alpha b2 [Source:RefSeq peptide;Acc:NP_001009592]
RT203K08SP6	ENSDARP00000104002	14	2623457	2879817	protocadherin 2 alpha b2 [Source:RefSeq peptide;Acc:NP_001009592]
RT203K08SP6	ENSDARP00000054896	14	2795433	2797793	protocadherin 2 alpha a 3 [Source:RefSeq peptide;Acc:NP_001009587]
RT203K08SP6	ENSDARP00000099467	14	2494659	2497019	protocadherin 2 alpha a 3 [Source:RefSeq peptide;Acc:NP_001009587]
RT203K08SP6	ENSDARP00000054901	14	2744374	2746737	protocadherin 2 alpha a 15 [Source:RefSeq peptide;Acc:NP_001009586]
RT203K08SP6	ENSDARP00000100315	14	2573227	2575590	protocadherin 2 alpha a 15 [Source:RefSeq peptide;Acc:NP_001009586]
RT203K08SP6	ENSDARP00000048284	14	2509312	2511663	protocadherin 2 alpha a 1 [Source:RefSeq peptide;Acc:NP_001009585]
RT203K08SP6	ENSDARP00000043051	14	41790204	41873977	protocadherin 19 [Source:RefSeq peptide;Acc:NP_001120991]
RT203K08SP6	ENSDARP00000068851	14	44357544	44364391	protocadherin 18b [Source:RefSeq peptide;Acc:NP_001108571]
RT203K08SP6	ENSDARP00000068853	14	44357674	44364245	protocadherin 18b [Source:RefSeq peptide;Acc:NP_001108571]
RT203K08SP6	ENSDARP00000097169	12	6128130	6361439	protocadherin 15b [Source:RefSeq peptide;Acc:NP_001012504]
RT203K08SP6	ENSDARP00000031473	13	41780007	42166018	protocadherin 15a [Source:RefSeq peptide;Acc:NP_001012500]
RT203K08SP6	ENSDARP00000067057	13	41780584	42166018	protocadherin 15a [Source:RefSeq peptide;Acc:NP_001012500]
RT203K08SP6	ENSDARP00000068542	13	41780584	42166018	protocadherin 15a [Source:RefSeq peptide;Acc:NP_001012500]
RT203K08SP6	ENSDARP00000099198	14	15003014	15022149	protocadherin 12 [Source:HGNC Symbol;Acc:8657]
RT203K08SP6	ENSDARP00000101477	14	38525589	38545623	protocadherin 11 Y-linked [Source:HGNC Symbol;Acc:15813]
RT203K08SP6	ENSDARP00000052443	14	44894959	44917293	protocadherin 10b [Source:RefSeq peptide;Acc:NP_878305]
RT203K08SP6	ENSDARP00000096267	14	44901336	44917293	protocadherin 10b [Source:RefSeq peptide;Acc:NP_878305]
RT203K08SP6	ENSDARP00000070915	1	12324935	12355032	protocadherin 10a [Source:RefSeq peptide;Acc:NP_997736]
RT203K08SP6	ENSDARP00000064519	10	18416327	18418780	protocadherin 1 gamma c 5 [Source:RefSeq peptide;Acc:NP_001012674]
RT203K08SP6	ENSDARP00000102713	10	18518346	18520808	protocadherin 1 gamma b 2 [Source:RefSeq peptide;Acc:NP_001012676]
RT203K08SP6	ENSDARP00000085178	10	18504166	18506619	protocadherin 1 gamma 9 [Source:RefSeq peptide;Acc:NP_001019280]
RT203K08SP6	ENSDARP00000064513	10	18405326	18407776	protocadherin 1 gamma 30 [Source:RefSeq peptide;Acc:NP_001019297]
RT203K08SP6	ENSDARP00000085156	10	18529645	18532056	protocadherin 1 gamma 3 [Source:RefSeq peptide;Acc:NP_001018871]
RT203K08SP6	ENSDARP00000064515	10	18409002	18411455	protocadherin 1 gamma 29 [Source:RefSeq peptide;Acc:NP_001019296]
RT203K08SP6	ENSDARP00000064521	10	18419608	18422073	protocadherin 1 gamma 26 [Source:RefSeq peptide;Acc:NP_001019295]
RT203K08SP6	ENSDARP00000025439	10	18432434	18434860	protocadherin 1 gamma 22 [Source:RefSeq peptide;Acc:NP_997823]
RT203K08SP6	ENSDARP00000085166	10	18533425	18535833	protocadherin 1 gamma 2 [Source:RefSeq peptide;Acc:NP_001018872]
RT203K08SP6	ENSDARP00000104332	10	18465564	18467960	protocadherin 1 gamma 18 [Source:RefSeq peptide;Acc:NP_001019288]
RT203K08SP6	ENSDARP00000099733	10	18487703	18499821	protocadherin 1 gamma 11 [Source:RefSeq peptide;Acc:NP_001019282]
RT203K08SP6	ENSDARP00000088248	10	18539303	18541693	protocadherin 1 gamma 1 [Source:RefSeq peptide;Acc:NP_001018640]
RT203K08SP6	ENSDARP00000091369	10	18543816	18637322	protocadherin 1 alpha 3 [Source:RefSeq peptide;Acc:NP_001019268]
