# Supplementary material for: Analysis of BAC-end sequences in rainbow trout: Content characterization and assessment of synteny between trout and other fish genomes
Source: BMC Genomics. 2011 Jun 14;12:314. doi: 10.1186/1471-2164-12-314 (PMC3125269; doi:10.1186/1471-2164-12-314)
Supplement: Additional file 4 — Summary of conserved microsyntenies identified by Blastn analysis with medaka (sheet 1), stickleback (sheet 2) and zebrafish (sheet 3). BAC, Forward and reverse hits indicate the orientation of the BES using the forward T7 and the reverse Sp6 sequencing primers, respectively. Span indicates the average distance between the two genes in the corresponding species. [file 1471-2164-12-314-S4.XLS]

## Sheet: 1 Medaka BlastN
BAC	Chr	F_start	F_end	R_start	R_end	C_start	C_end	Span	Microsynteny in Stickleback		Also present in
									in BlastN	in BlastX	Medaka	Danio
RT374P13	1	3305969	3306248	10498777	10498664	3305969	10498777	7192808
RT317O11	1	3308606	3308490	34135897	34136150	3308490	34136150	30827660
RT104P13	1	10498777	10498606	3378230	3378312	3378230	10498777	7120547
RT389L15	1	10361883	10362028	3804905	3804968	3804905	10362028	6557123
RT337B21	1	10362539	10362709	3804905	3804968	3804905	10362709	6557804
RT288C10	1	10391475	10391643	3804905	3804968	3804905	10391643	6586738
RT102M17	1	6849240	6849157	6752546	6752403	6752403	6849240	96837
RT190A04	1	11657492	11657436	11505208	11505367	11505208	11657492	152284	X		X
RT118C20	1	21313273	21313387	20407991	20408272	20407991	21313387	905396
RT164K16	1	23051641	23051538	22983545	22983660	22983545	23051641	68096	X	X	X
RT236O13	1	32394775	32394863	32546914	32546835	32394775	32546914	152139	X
RT330P14	1	32546914	32546835	32414807	32414979	32414807	32546914	132107	X
RT306P03	10	1987557	1987653	2028416	2028168	1987557	2028416	40859	X		X
RT242B09	10	4773785	4773602	4665666	4665931	4665666	4773785	108119	X		X
RT157H03	10	6959395	6959491	7047472	7047368	6959395	7047472	88077	X		X
RT263C09	10	7471589	7471461	7327291	7327371	7327291	7471589	144298	X		X
RT252A19	10	7508758	7509116	7622579	7622413	7508758	7622579	113821	X			X
RT163E02	10	9743674	9743519	9667192	9667347	9667192	9743674	76482	X		X
RT323L03	10	11276432	11277047	11341512	11340953	11276432	11341512	65080	X			X
RT271N17	10	11867646	11868096	11919415	11919335	11867646	11919415	51769	X		X
RT109L05	10	22350651	22350503	22265002	22265117	22265002	22350651	85649	X		X
RT294K12	10	24333796	24333874	24430533	24430425	24333796	24430533	96737	X			X
RT190O08	11	4454619	4454895	195151	195439	195151	4454895	4259744
RT198M04	11	2205948	2205827	1999931	2000067	1999931	2205948	206017	X
RT323E21	11	3315178	3315088	3392880	3392951	3315088	3392951	77863	X		X
RT378N10	11	3638360	3638450	3591719	3591806	3591719	3638450	46731
RT307C01	11	8987135	8986863	22622333	22622526	8986863	22622526	13635663
RT327G18	11	9806754	9806933	22731201	22731366	9806754	22731366	12924612
RT122J09	11	15243880	15243572	15165044	15165135	15165044	15243880	78836	X			X
RT249I21	11	16256974	16256856	16609130	16609013	16256856	16609130	352274
RT154N14	11	16256974	16256860	16599255	16599133	16256860	16599255	342395
RT111I15	11	16283415	16283615	16353307	16353132	16283415	16353307	69892	X		X	X
RT189G12	11	19524544	19524359	19424062	19424205	19424062	19524544	100482	X		X
RT163F20	11	22068862	22068735	22030277	22030467	22030277	22068862	38585	X		X
RT259P05	12	4977193	4977384	5588751	5588604	4977193	5588751	611558
RT272B06	12	7310702	7310797	26900666	26900775	7310702	26900775	19590073
RT200E04	12	29510482	29510579	8147874	8147984	8147874	29510579	21362705
RT328E21	12	8452535	8452656	8481601	8481780	8452535	8481780	29245
RT321H19	12	11781719	11781796	12349071	12349272	11781719	12349272	567553
RT324M16	12	12160694	12160758	12233750	12233584	12160694	12233750	73056	X		X
RT290H06	12	12348953	12348769	12258178	12258301	12258178	12348953	90775	X		X
RT146J23	12	12380095	12380038	12324787	12324949	12324787	12380095	55308	X
RT389K21	12	12426837	12426741	14803141	14803071	12426741	14803141	2376400
RT211K06	12	13612847	13612508	13506039	13506276	13506039	13612847	106808	X		X
RT390J08	12	21879377	21879259	21702235	21702384	21702235	21879377	177142	X
RT164P07	12	22457443	22457566	22665962	22665892	22457443	22665962	208519	X
RT104M07	13	9380599	9380514	9321596	9321677	9321596	9380599	59003	X
RT177L16	13	11264962	11264917	11157595	11157830	11157595	11264962	107367	X
RT178H05	13	11316162	11316229	11453148	11453061	11316162	11453148	136986	X
RT108H12	13	11397728	11397774	11516793	11516665	11397728	11516793	119065	X		X
RT162L06	13	11985442	11985531	12116215	12116136	11985442	12116215	130773	X
RT248A15	13	14104870	14104731	13992271	13992344	13992271	14104870	112599	X		X
RT235B05	13	14999058	14999226	15062962	15062706	14999058	15062962	63904	X		X	X
RT280F04	13	16385861	16385602	29548710	29548626	16385602	29548710	13163108
RT330G12	13	18278504	18278659	18359518	18359461	18278504	18359518	81014	X
RT310O18	13	19687618	19687544	19566198	19566290	19566198	19687618	121420	X			X
RT228N17	13	30854640	30854539	19650155	19650289	19650155	30854640	11204485
RT294B11	13	22654571	22654502	22533576	22533778	22533576	22654571	120995	X		X
RT161I24	13	22664059	22663977	22533607	22533778	22533607	22664059	130452	X		X
RT134E23	13	25022892	25023072	25088181	25087942	25022892	25088181	65289	X
RT178M02	13	25203986	25203831	25088440	25088514	25088440	25203986	115546	X		X
RT281E04	13	25741167	25741101	25617022	25617235	25617022	25741167	124145	X		X	X
RT310E08	13	25877246	25876973	25723877	25724069	25723877	25877246	153369	X		X
RT235H03	13	25735561	25735632	25877246	25876973	25735561	25877246	141685	X		X
RT299J13	13	25807048	25807124	25899197	25899120	25807048	25899197	92149	X
RT137N21	13	26115568	26115402	26018320	26018467	26018320	26115568	97248	X		X
RT242E19	13	28581158	28581242	26354372	26354597	26354372	28581242	2226870
RT380O10	13	31920936	31920863	31821222	31821311	31821222	31920936	99714	X		X
RT326C05	14	996993	996768	23712098	23712552	996768	23712552	22715784
RT216A08	14	996993	996828	23712107	23712488	996828	23712488	22715660
RT214P17	14	3825676	3825613	3716816	3716898	3716816	3825676	108860	X		X
RT118B06	14	7728887	7729020	7818288	7818148	7728887	7818288	89401	X
RT129H05	14	11157249	11157022	10982601	10982724	10982601	11157249	174648	X	X	X
RT111C14	14	14092856	14093130	14135732	14135601	14092856	14135732	42876	X		X
RT281D04	14	14936781	14936881	15017542	15017324	14936781	15017542	80761	X		X
RT110G22	14	24566161	24566328	24204854	24204685	24204685	24566328	361643
RT166A14	14	28196183	28196277	28353276	28353088	28196183	28353276	157093	X
RT197K14	15	2180119	2180221	2254464	2254369	2180119	2254464	74345	X		X
RT241G22	15	3726436	3726278	3618784	3618942	3618784	3726436	107652	X
RT118P04	15	3790701	3790754	3790754	3790701	3790701	3790754	53
RT218P20	15	8905591	8905709	3971041	3971245	3971041	8905709	4934668
RT335E20	15	10230899	10230837	10071849	10071925	10071849	10230899	159050	X
RT303I17	15	13688274	13688212	16166907	16167022	13688212	16167022	2478810
RT321B13	15	15399284	15399225	15322645	15322796	15322645	15399284	76639	X		X
RT226A09	15	18116484	18116611	18223519	18223392	18116484	18223519	107035	X		X
RT174O23	15	18256285	18256553	18326260	18326179	18256285	18326260	69975	X
RT327D03	15	18531968	18531895	18482936	18482983	18482936	18531968	49032	X		X
RT233L13	15	18793187	18793384	18870376	18870255	18793187	18870376	77189	X
RT146M09	15	18901347	18901166	18803631	18803916	18803631	18901347	97716	X		X
RT270P06	15	18825710	18825870	18924213	18924096	18825710	18924213	98503	X		X
RT243O09	15	20428553	20428473	20346977	20347364	20346977	20428553	81576	X		X	X
RT131H06	15	23386288	23386073	23355145	23355352	23355145	23386288	31143	X		X	X
RT313J20	15	23397112	23397003	23358400	23358473	23358400	23397112	38712	X
RT149P20	15	23601945	23601776	23447750	23447835	23447750	23601945	154195	X	X	X
RT208I02	15	23641094	23641558	23730275	23730141	23641094	23730275	89181	X	X	X
RT392K07	15	29839494	29839320	29779152	29779217	29779152	29839494	60342	X		X
RT311P01	16	874500	874723	1061140	1061042	874500	1061140	186640	X		X	X
RT231G05	16	9824213	9823984	9700130	9700340	9700130	9824213	124083	X			X
RT118J13	16	12196592	12196138	12121304	12121416	12121304	12196592	75288	X		X	X
RT381I04	16	25353466	25353523	16371573	16371532	16371532	25353523	8981991
RT113D20	16	20263730	20263455	20202348	20202412	20202348	20263730	61382	X		X
RT112C13	16	21472100	21472003	21276302	21276389	21276302	21472100	195798	X
RT198G03	16	22010161	22010263	22238486	22238432	22010161	22238486	228325	X
RT147C15	16	22600234	22600328	22914344	22914154	22600234	22914344	314110
RT309K05	16	23881285	23881111	23731107	23731163	23731107	23881285	150178	X			X
RT117E02	16	24514745	24514531	24386832	24387004	24386832	24514745	127913	X
RT331O01	16	26341746	26341575	28251994	28252125	26341575	28252125	1910550
RT227B03	16	26834649	26834525	26669780	26670100	26669780	26834649	164869	X	X	X
RT118M08	16	28361807	28361685	27274703	27274633	27274633	28361807	1087174
RT183N23	16	28175080	28174999	27990648	27990852	27990648	28175080	184432	X		X
RT262K22	17	2266098	2266148	2358072	2358220	2266098	2358220	92122
RT260D12	17	3035295	3035169	19657451	19657340	3035169	19657451	16622282
RT391C11	17	5837804	5837922	5961534	5961448	5837804	5961534	123730	X
RT313N22	17	21640007	21640148	6249508	6249358	6249358	21640148	15390790
RT210A02	17	21766088	21765893	6412338	6412287	6412287	21766088	15353801
RT162B20	17	7388426	7388337	6813660	6813824	6813660	7388426	574766
RT324C04	17	8581610	8581675	7376079	7376142	7376079	8581675	1205596
RT338A16	17	12545568	12545699	12689440	12689281	12545568	12689440	143872	X	X		X
RT144E24	17	17981034	17981192	18014596	18014430	17981034	18014596	33562	X
RT292N11	17	23354245	23354118	23319460	23319808	23319460	23354245	34785	X		X
RT225A19	17	25093075	25093208	25225097	25224945	25093075	25225097	132022	X	X		X
RT262H06	17	25833784	25833350	25497580	25497380	25497380	25833784	336404
RT279C19	17	25784028	25783895	25497967	25497661	25497661	25784028	286367
RT237N09	17	26341563	26341639	26426710	26426488	26341563	26426710	85147	X		X
RT197J16	17	27637900	27637950	27758182	27757887	27637900	27758182	120282	X
RT260E20	17	27880609	27880454	27758343	27758515	27758343	27880609	122266	X
RT152I16	17	27894740	27894586	27787442	27787535	27787442	27894740	107298	X
RT308I09	17	27904138	27903982	27845965	27846220	27845965	27904138	58173	X		X
RT213J07	17	27865220	27865357	27904138	27903982	27865220	27904138	38918	X		X
RT213J08	17	27865220	27865357	27904138	27903982	27865220	27904138	38918	X		X
RT146C12	17	28279988	28280081	28403932	28403815	28279988	28403932	123944	X
RT224I02	17	28342811	28343305	28431546	28431386	28342811	28431546	88735	X
RT137D04	18	2406337	2406427	6382744	6382846	2406337	6382846	3976509
RT193E24	18	9773856	9773776	9689249	9689392	9689249	9773856	84607	X		X	X
RT126I07	18	10404600	10404467	10392895	10393090	10392895	10404600	11705	X			X
RT125B13	18	14036829	14036673	11011177	11011269	11011177	14036829	3025652
RT298A01	18	11171479	11171325	14041986	14041875	11171325	14041986	2870661
RT149L18	18	11332539	11332490	11179369	11179258	11179258	11332539	153281
RT306F05	18	11518980	11519026	29265047	29265193	11518980	29265193	17746213
RT263P20	18	29260149	29260289	11536353	11536470	11536353	29260289	17723936
RT271J05	18	14396987	14396922	14272003	14272129	14272003	14396987	124984	X
RT107I09	18	16813315	16813193	16749034	16749182	16749034	16813315	64281	X		X
RT161D23	18	18603779	18603595	18459335	18459580	18459335	18603779	144444	X		X	X
RT187A12	18	18848708	18848577	18694969	18695093	18694969	18848708	153739	X		X
RT385B04	18	20462608	20462741	20198776	20198853	20198776	20462741	263965
RT375H24	18	28787531	28787423	28642987	28643132	28642987	28787531	144544	X		X
RT321M06	18	28670279	28669965	29718492	29718385	28669965	29718492	1048527
RT332M03	19	391245	391111	321989	322209	321989	391245	69256	X		X
RT309D14	19	1591242	1591074	1492504	1492757	1492504	1591242	98738	X	X
RT203M14	19	2182576	2182488	2111234	2111410	2111234	2182576	71342	X
RT376E19	19	15119112	15118972	2992513	2992296	2992296	15119112	12126816
RT171E03	19	4415985	4415806	4395386	4395508	4395386	4415985	20599	X		X	X
RT121H02	19	4523322	4523436	4417869	4418016	4417869	4523436	105567
RT230K03	19	7100300	7100395	7285127	7284926	7100300	7285127	184827	X		X
RT262D03	19	7561158	7561206	7617521	7617304	7561158	7617521	56363	X
RT311M15	19	7872419	7872190	7781532	7782152	7781532	7872419	90887	X	X	X	X
RT139N24	19	12158203	12158133	8072062	8072159	8072062	12158203	4086141
RT279K04	19	8802269	8802085	8689789	8689935	8689789	8802269	112480	X
RT333P24	19	8816398	8816188	8699281	8699442	8699281	8816398	117117	X			X
RT301B07	19	17518716	17518522	17270137	17270329	17270137	17518716	248579	X
RT237H14	19	17371981	17372125	17539125	17539014	17371981	17539125	167144	X		X
RT138N18	2	4387675	4387609	17001540	17001449	4387609	17001540	12613931
RT194H19	2	5251489	5251385	5517017	5516961	5251385	5517017	265632
RT375N05	2	5588561	5588427	5334587	5334695	5334587	5588561	253974	X		X
RT206J09	2	5771120	5771251	6034298	6034149	5771120	6034298	263178	X
RT267A11	2	21965028	21965124	21965124	21965028	21965028	21965124	96
RT169E10	2	30148961	30149082	23995254	23995155	23995155	30149082	6153927
RT228L03	2	26720813	26720733	26405851	26405975	26405851	26720813	314962
RT240H19	20	12984829	12984890	990833	991004	990833	12984890	11994057
RT386B04	20	10214645	10214773	10197704	10197778	10197704	10214773	17069
RT172F14	20	10881035	10880864	10735751	10735870	10735751	10881035	145284	X		X
RT300K20	20	10896469	10896204	10735751	10735870	10735751	10896469	160718	X		X
RT128J13	20	10786354	10786466	10878624	10878459	10786354	10878624	92270	X		X
RT211I15	20	14446452	14446838	14565929	14565794	14446452	14565929	119477	X		X
RT211K14	20	14446452	14446781	14565929	14565794	14446452	14565929	119477	X		X
RT161C03	20	17433735	17433890	17483622	17483405	17433735	17483622	49887	X		X
RT271D18	20	19051979	19052123	19210317	19210072	19051979	19210317	158338	X		X
RT261J02	20	20653597	20653481	20472105	20472206	20472105	20653597	181492	X		X
RT201A16	20	22052124	22052068	21943971	21944488	21943971	22052124	108153	X
RT374K13	21	399596	399717	514552	514420	399596	514552	114956	X		X
RT317G07	21	17737523	17737473	2129855	2129923	2129855	17737523	15607668
RT152M14	21	9362361	9362256	9297431	9297501	9297431	9362361	64930	X		X
RT224O21	21	9447620	9448043	9516723	9516631	9447620	9516723	69103	X
RT130I07	21	10000509	10000409	9904123	9904567	9904123	10000509	96386	X
RT321O12	21	11727846	11727694	11493086	11493167	11493086	11727846	234760	X
RT388A10	21	13633121	13632864	13479320	13479445	13479320	13633121	153801	X		X
RT161K05	21	16046593	16046722	29863076	29863698	16046593	29863698	13817105
RT167K17	21	22399482	22399317	22338223	22338471	22338223	22399482	61259	X		X	X
RT317B12	21	22609032	22608898	22526194	22526308	22526194	22609032	82838	X		X
RT219A14	21	22797927	22797870	22700175	22700411	22700175	22797927	97752	X		X
RT302A09	21	24249691	24249557	24144875	24145098	24144875	24249691	104816	X		X	X
RT182P02	21	24188351	24188543	24257501	24257025	24188351	24257501	69150	X		X
RT139N03	21	24484954	24484808	24402540	24402814	24402540	24484954	82414	X		X
RT322L23	21	24884124	24884265	25009994	25009919	24884124	25009994	125870	X		X
RT301H18	21	25017438	25017364	24904135	24904288	24904135	25017438	113303	X		X
RT207G11	21	25338810	25338908	25490960	25490718	25338810	25490960	152150	X		X
RT139A06	21	26318046	26318121	26370927	26370868	26318046	26370927	52881	X
RT249N17	21	29703156	29703248	29864845	29864265	29703156	29864845	161689	X			X
RT376F01	21	29849983	29849433	29713602	29714082	29713602	29849983	136381	X		X	X
RT322J23	21	29887831	29887596	29741421	29741705	29741421	29887831	146410	X			X
RT332D20	21	29753675	29753358	29850299	29850947	29753358	29850947	97589	X		X	X
RT321D07	21	29768207	29768469	29871729	29871428	29768207	29871729	103522	X		X	X
RT141P11	22	4250742	4250898	4273175	4272930	4250742	4273175	22433	X		X
RT130F01	22	6213957	6214332	6283385	6283320	6213957	6283385	69428	X		X
RT105C03	22	6283385	6283293	6222709	6222937	6222709	6283385	60676	X	X	X	X
RT296G21	22	9611111	9611201	9657921	9657806	9611111	9657921	46810	X		X
RT197H18	22	9907294	9907371	9990865	9990799	9907294	9990865	83571	X		X
RT307L05	22	10127640	10127742	10013113	10013187	10013113	10127742	114629
RT381F15	22	10569242	10569015	10432436	10432587	10432436	10569242	136806	X		X	X
RT137P23	22	10766990	10766894	10653204	10653285	10653204	10766990	113786	X		X
RT187A23	22	11773584	11773418	11704889	11704990	11704889	11773584	68695	X		X
RT238O21	22	12416844	12416938	12505205	12505043	12416844	12505205	88361	X		X	X
RT151B11	22	12549244	12549153	12459868	12459940	12459868	12549244	89376	X		X
RT279I20	22	12549854	12549739	12459868	12459940	12459868	12549854	89986	X		X
RT232A03	22	12790371	12790520	12884402	12884319	12790371	12884402	94031	X		X
RT245L16	22	13000658	13000836	13070986	13070893	13000658	13070986	70328	X		X
RT200C12	22	13178596	13178488	13075503	13075663	13075503	13178596	103093	X		X
RT379K05	22	13458718	13458815	13556995	13556924	13458718	13556995	98277	X
RT169O03	22	13895404	13895627	13987890	13987796	13895404	13987890	92486	X		X
RT205H12	22	14359258	14359143	14274796	14275000	14274796	14359258	84462	X		X
RT312F08	22	14471446	14471308	14350500	14350630	14350500	14471446	120946	X			X
RT306L09	22	14643495	14643395	14607174	14607275	14607174	14643495	36321	X	X
RT379J06	22	14607666	14607810	14657534	14657392	14607666	14657534	49868	X		X
RT292O01	22	14761352	14761254	14657917	14658122	14657917	14761352	103435	X		X
RT217D20	22	15879319	15879463	15988335	15988197	15879319	15988335	109016	X		X
RT240N06	22	15979922	15980049	15988336	15988218	15979922	15988336	8414
RT242D10	22	16020749	16020259	15979922	15980049	15979922	16020749	40827	X		X
RT246L10	22	15979922	15980032	16060990	16060696	15979922	16060990	81068	X		X
RT336I14	22	16092497	16092409	16031838	16031914	16031838	16092497	60659	X		X
RT198P20	22	16119811	16119618	16040318	16040458	16040318	16119811	79493	X		X
RT378F14	22	20954966	20954894	20773274	20773396	20773274	20954966	181692	X	X
RT377L19	22	23121237	23121416	23287363	23287179	23121237	23287363	166126	X
RT230G18	22	23427115	23427371	23578517	23578420	23427115	23578517	151402	X
RT191M19	23	17610175	17610231	1222022	1222244	1222022	17610231	16388209
RT201G16	23	4422809	4422738	4177953	4178186	4177953	4422809	244856	X		X
RT208L20	23	4443480	4443399	4223826	4223900	4223826	4443480	219654	X		X
RT241M09	23	4413293	4413157	4300057	4300171	4300057	4413293	113236	X		X	X
RT125M11	23	6008398	6008288	5898408	5898520	5898408	6008398	109990	X
RT265K21	23	18550218	18550495	19131788	19131637	18550218	19131788	581570
RT173E19	23	20149991	20149692	20017287	20017417	20017287	20149991	132704	X	X	X
RT103K11	24	6066597	6066661	6126611	6126415	6066597	6126611	60014	X		X
RT237J22	24	6093757	6094110	6167621	6167243	6093757	6167621	73864	X		X
RT159A03	24	6123686	6123820	6224028	6223749	6123686	6224028	100342	X	X	X
RT225L02	24	6123869	6124209	6224028	6223749	6123869	6224028	100159	X	X	X
RT181N15	24	7407077	7407189	7468591	7468292	7407077	7468591	61514	X			X
RT109E02	24	14949199	14949299	15034246	15034157	14949199	15034246	85047	X
RT392L07	24	14949199	14949323	15053961	15053878	14949199	15053961	104762	X	X	X
RT124L13	24	22008656	22008521	21882123	21882256	21882123	22008656	126533	X
RT335P16	3	860650	860529	4963344	4963435	860529	4963435	4102906
RT143G05	3	2032350	2032432	11465825	11465748	2032350	11465825	9433475
RT199I15	3	9647069	9647123	9723339	9723231	9647069	9723339	76270	X
RT228A19	3	9647069	9647153	9723339	9723231	9647069	9723339	76270	X
RT253K17	3	16722740	16722657	16579844	16580039	16579844	16722740	142896	X
RT123B03	3	16725997	16725894	16632639	16632707	16632639	16725997	93358	X		X
RT218F12	3	16881564	16881045	16789218	16789281	16789218	16881564	92346	X		X
RT175M01	3	16888428	16888574	16888130	16887997	16887997	16888574	577
RT385I08	3	16888245	16888327	16888574	16888428	16888245	16888574	329
RT214G07	3	17182925	17183051	18875879	18875999	17182925	18875999	1693074
RT293I20	3	17771610	17771407	17721936	17722175	17721936	17771610	49674	X		X	X
RT280P06	3	17899298	17899179	17796877	17797416	17796877	17899298	102421	X	X	X	X
RT133O19	3	18012703	18012577	17904448	17904513	17904448	18012703	108255	X
RT144F01	3	17904448	17904513	18012703	18012577	17904448	18012703	108255	X
RT289D08	3	18012703	18012577	17904448	17904513	17904448	18012703	108255	X
RT164F05	3	18346292	18346452	30566072	30566241	18346292	30566241	12219949
RT285I01	3	18706516	18706570	18821089	18820992	18706516	18821089	114573	X
RT265P03	3	19189588	19189323	19071882	19071997	19071882	19189588	117706	X
RT115M06	3	20069240	20069321	20172806	20172750	20069240	20172806	103566	X		X
RT102M10	3	20473224	20473479	20539022	20538839	20473224	20539022	65798	X	X	X
RT219H21	3	21451540	21451703	21535402	21535327	21451540	21535402	83862	X		X
RT143I10	3	26794588	26794406	26676719	26676922	26676719	26794588	117869	X		X
RT229F15	3	26814731	26814843	26931889	26932042	26814731	26932042	117311
RT170L06	3	27729278	27729182	27588183	27588343	27588183	27729278	141095	X		X
RT259N17	3	27893752	27893846	27985117	27984997	27893752	27985117	91365	X		X
RT279D01	3	27995267	27995161	27898509	27898576	27898509	27995267	96758	X
RT266H05	3	28189371	28189609	28245338	28245289	28189371	28245338	55967	X		X
RT300C23	3	28820935	28820745	28718481	28718752	28718481	28820935	102454	X		X	X
RT225N12	3	29138666	29138542	29061633	29061736	29061633	29138666	77033	X		X
RT118K06	3	29148732	29148793	29191049	29190709	29148732	29191049	42317	X		X	X
RT317P07	3	29543697	29543572	29438511	29438962	29438511	29543697	105186	X		X
RT212G23	3	36163506	36163367	35951474	35951679	35951474	36163506	212032	X			X
RT121G03	4	4192133	4192236	4232257	4232321	4192133	4232321	40188
RT245C03	4	4444067	4444193	15953590	15953383	4444067	15953590	11509523
RT210A01	4	20465125	20464940	5341642	5341508	5341508	20465125	15123617
RT294J10	4	5341720	5341508	20538193	20538038	5341508	20538193	15196685
RT122M20	4	5423861	5424020	5507966	5507616	5423861	5507966	84105	X		X	X
RT277K16	4	5593874	5593751	5531065	5531319	5531065	5593874	62809	X		X	X
RT181B20	4	5705485	5705674	6392545	6392384	5705485	6392545	687060
RT152H19	4	7175440	7175643	7278048	7277898	7175440	7278048	102608	X		X	X
RT319E22	4	8468092	8467948	8379555	8379627	8379555	8468092	88537	X			X
RT173L24	4	9804021	9803934	9717724	9717814	9717724	9804021	86297	X
RT293K20	4	11903834	11903990	9798213	9798417	9798213	11903990	2105777
RT304D16	4	10624075	10623993	9972453	9972620	9972453	10624075	651622
RT119D16	4	28015681	28015596	9991912	9992044	9991912	28015681	18023769
RT329M07	4	12074670	12074816	12168071	12167938	12074670	12168071	93401	X		X	X
RT144C05	4	12505277	12505424	13526593	13526649	12505277	13526649	1021372
RT375N24	4	18095506	18095356	17956902	17956970	17956902	18095506	138604	X		X
RT139D20	4	19937697	19937972	20028524	20028438	19937697	20028524	90827	X		X	X
RT376A20	4	30261887	30261748	30217752	30217933	30217752	30261887	44135	X		X	X
RT170F03	4	31847003	31847224	31968127	31968018	31847003	31968127	121124	X		X
RT180O20	4	33711889	33711761	33631144	33631233	33631144	33711889	80745	X		X
RT280O10	5	5551802	5551604	1010324	1010467	1010324	5551802	4541478
RT199I19	5	1367644	1367777	1483836	1483690	1367644	1483836	116192	X		X
RT138C11	5	6786135	6785953	6714594	6714981	6714594	6786135	71541	X	X	X	X
RT129C02	5	10475189	10475011	10403134	10403266	10403134	10475189	72055	X		X
RT242P24	5	10713149	10712701	17234530	17234607	10712701	17234607	6521906
RT247I15	5	25974106	25974195	14466465	14466160	14466160	25974195	11508035
RT385F09	5	16523639	16523425	16405834	16405906	16405834	16523639	117805	X		X
RT321C23	5	21829329	21829523	22028549	22028366	21829329	22028549	199220	X	X	X
RT119E23	5	26785156	26784962	26730451	26730637	26730451	26785156	54705	X	X	X
RT277H07	5	26778176	26778256	26859541	26859403	26778176	26859541	81365	X		X
RT301P21	5	28337610	28337822	28366523	28366427	28337610	28366523	28913	X	X	X
RT132G04	6	2820292	2820438	2868229	2868164	2820292	2868229	47937	X
RT157F11	6	2834977	2835077	2928052	2927961	2834977	2928052	93075	X		X
RT289L21	6	7380226	7380105	7235946	7236072	7235946	7380226	144280	X		X	X
RT325E17	6	12159076	12159207	12249294	12249155	12159076	12249294	90218	X		X
RT213L24	6	12282730	12282314	12198890	12198956	12198890	12282730	83840	X		X
RT299J04	6	12350912	12350733	12236928	12237149	12236928	12350912	113984	X		X
RT108D23	6	12351174	12351689	12386162	12385731	12351174	12386162	34988	X		X	X
RT207I07	6	12579633	12579863	12679886	12679679	12579633	12679886	100253	X
RT339F06	6	12682451	12682298	12579633	12579863	12579633	12682451	102818	X
RT176F07	6	13462728	13462798	13501294	13501086	13462728	13501294	38566	X			X
RT310O05	6	13709342	13709256	13620144	13620398	13620144	13709342	89198	X		X
RT389L02	6	13816222	13816157	13723455	13723560	13723455	13816222	92767	X		X	X
RT224N09	6	13816437	13816601	13869559	13869441	13816437	13869559	53122	X		X	X
RT261P03	6	16207793	16207629	16156618	16156741	16156618	16207793	51175	X		X
RT381N03	6	16206611	16206385	16162950	16163045	16162950	16206611	43661	X		X
RT244N19	6	16744037	16744142	16818182	16817989	16744037	16818182	74145	X		X
RT255D21	6	16819740	16819262	16744037	16744142	16744037	16819740	75703	X		X
RT392P06	6	23414586	23414359	23363859	23363911	23363859	23414586	50727	X		X
RT124A06	6	23368189	23368259	23383548	23383419	23368189	23383548	15359	X		X	X
RT319M17	6	23432480	23432623	23659835	23659983	23432480	23659983	227503
RT314L11	6	25764117	25764230	25850035	25849790	25764117	25850035	85918	X		X
RT133I16	6	25933270	25933164	25864057	25864237	25864057	25933270	69213	X		X
RT217M05v2	7	287039	286898	255889	255709	255709	287039	31330
RT329E16	7	4616184	4616071	994389	994229	994229	4616184	3621955
RT113C13	7	8755129	8754641	9113660	9113754	8754641	9113754	359113
RT229D08	7	9750901	9750769	9624934	9625102	9624934	9750901	125967	X		X	X
RT325G14	7	9863606	9863647	9928351	9928229	9863606	9928351	64745	X		X
RT269L13	7	11547205	11547303	11556411	11556522	11547205	11556522	9317
RT387I10	7	15096032	15095950	14992764	14992954	14992764	15096032	103268	X
RT315N05	7	16492390	16492509	16574524	16574457	16492390	16574524	82134	X
RT380K18	7	17784965	17784815	17692700	17693130	17692700	17784965	92265	X		X	X
RT183J08	7	17802686	17802571	17725357	17725475	17725357	17802686	77329	X		X
RT107P06	7	20579164	20579469	20698544	20698276	20579164	20698544	119380	X
RT300D22	7	21598433	21598547	29438199	29438011	21598433	29438199	7839766
RT208E03	7	22508238	22508688	22586387	22586299	22508238	22586387	78149	X		X
RT302P03	7	22586387	22586299	22508238	22508688	22508238	22586387	78149	X
RT177C03	7	22525043	22525162	22652382	22652303	22525043	22652382	127339	X
RT256E12	7	22724910	22724752	22626284	22626478	22626284	22724910	98626	X		X
RT169J17	7	22724978	22725184	22783621	22783468	22724978	22783621	58643	X		X
RT134E17	7	23891990	23892086	24210537	24210807	23891990	24210807	318817
RT319B05	7	24962234	24962452	25124392	25124349	24962234	25124392	162158	X		X
RT290D13	7	24962234	24962452	25161977	25161821	24962234	25161977	199743	X		X
RT278G01	7	25173832	25173749	24969775	24969931	24969775	25173832	204057	X		X
RT233I11	7	25850636	25850457	25453176	25453345	25453176	25850636	397460
RT250I12v2	7	25908431	25908283	25515164	25515354	25515164	25908431	393267
RT216K02	7	28350375	28350266	28283336	28283545	28283336	28350375	67039	X		X
RT325A03	8	1169320	1169741	1404957	1404840	1169320	1404957	235637	X
RT129E18	8	1579263	1579484	1680913	1680803	1579263	1680913	101650	X	X	X
RT196G18	8	15112293	15112450	2510415	2510316	2510316	15112450	12602134
RT326M13	8	3773794	3773934	3856852	3856732	3773794	3856852	83058	X		X
RT278M12	8	23597788	23597903	5907528	5907610	5907528	23597903	17690375
RT329I16	8	6555909	6555843	6434750	6435056	6434750	6555909	121159	X
RT236G16	8	6798661	6798542	6716256	6716449	6716256	6798661	82405	X
RT175M08	8	7549929	7549792	7429271	7429577	7429271	7549929	120658	X		X
RT316M22	8	9299180	9298964	9238909	9239107	9238909	9299180	60271	X		X
RT169C04	8	9391447	9391568	9460954	9460793	9391447	9460954	69507	X		X
RT378E12	8	10632940	10633091	10693519	10693426	10632940	10693519	60579	X		X
RT166I11	8	10693519	10693426	10646244	10646489	10646244	10693519	47275	X		X
RT155I15	8	12415458	12415286	13568863	13569435	12415286	13569435	1154149
RT245M10	8	13383000	13382930	12642819	12642655	12642655	13383000	740345
RT245G14	8	20332035	20331930	20476850	20476632	20331930	20476850	144920
RT233H11	8	21924241	21924304	22127033	22126948	21924241	22127033	202792	X		X
RT381F01	8	23395845	23396066	23421260	23421396	23395845	23421396	25551
RT336J16	8	23411070	23410932	23405233	23405341	23405233	23411070	5837
RT207E13	9	669795	669922	25216756	25216941	669795	25216941	24547146
RT120L09	9	5038939	5038600	4995579	4995702	4995579	5038939	43360	X	X	X
RT375D09	9	18565091	18565167	5069559	5069480	5069480	18565167	13495687
RT224L10	9	5409433	5409544	5531085	5531145	5409433	5531145	121712
RT267B21	9	6593298	6593373	6729177	6729072	6593298	6729177	135879	X	X
RT264G04	9	6645185	6645332	6729177	6729072	6645185	6729177	83992	X
RT329G11	9	6975400	6975246	6818517	6818617	6818517	6975400	156883	X	X
RT278H07	9	13570528	13570437	8827534	8827678	8827534	13570528	4742994
RT219N19	9	8827534	8827678	13574601	13574460	8827534	13574601	4747067
RT208H06	9	9036977	9036932	8927905	8927991	8927905	9036977	109072	X		X	X
RT389F17	9	12727152	12727039	12597349	12597513	12597349	12727152	129803	X		X
RT291D20	9	12895065	12894971	12830403	12830583	12830403	12895065	64662	X		X
RT276F12	9	12923355	12923257	12839541	12839615	12839541	12923355	83814	X		X
RT304J16	9	12842342	12842541	12895065	12894971	12842342	12895065	52723	X		X
RT237N14	9	12864434	12864510	12930267	12929976	12864434	12930267	65833	X		X	X
RT251P14v2	9	14780045	14779836	14715106	14715188	14715106	14780045	64939	X
RT151O15	9	16262382	16262527	16313990	16313935	16262382	16313990	51608	X		X
RT139D17	9	20447063	20446889	16548012	16547778	16547778	20447063	3899285
RT387J15	9	16919412	16919292	16882082	16882187	16882082	16919412	37330	X	X	X
RT339B05	9	17559523	17559478	17443679	17443808	17443679	17559523	115844	X
RT138O13	9	18736377	18736274	18696150	18696231	18696150	18736377	40227	X	X	X
RT304O24	9	18832312	18832468	18948630	18948361	18832312	18948630	116318	X		X
RT291A01	9	19093969	19093852	18938117	18938314	18938117	19093969	155852	X		X
RT179J15	9	18983928	18984057	19182026	19181759	18983928	19182026	198098	X		X
RT317A07	9	19094047	19094516	19252921	19252602	19094047	19252921	158874	X		X
RT114N05	9	19209994	19210256	19252996	19252602	19209994	19252996	43002	X		X	X
RT315E08	9	20096488	20096357	19951509	19951649	19951509	20096488	144979	X		X
RT222L14	9	20182322	20182232	20089823	20089956	20089823	20182322	92499	X		X
RT276F02	9	20184096	20184054	20096599	20096731	20096599	20184096	87497	X		X
RT233E22	9	21064861	21064941	21303985	21303925	21064861	21303985	239124	X
RT243C15	9	22998877	22998695	22888660	22888859	22888660	22998877	110217	X		X
RT375L17	9	27963254	27963138	27798381	27798454	27798381	27963254	164873	X		X
RT135O24	scaffold1064	23155	23310	31054	30956	23155	31054	7899
RT106M15	scaffold223	837376	837271	765865	766008	765865	837376	71511	X			X
RT385G02	ultracontig115	215666	215430	117343	117484	117343	215666	98323	X		X
RT379H15	ultracontig115	982865	982762	727966	728187	727966	982865	254899	X
RT234G20	ultracontig115	1909722	1909844	2168968	2168853	1909722	2168968	259246	X		X
RT125L05	ultracontig182	1313027	1312729	1231160	1231670	1231160	1313027	81867	X
RT297M17	ultracontig182	3267694	3268156	3375285	3375219	3267694	3375285	107591	X
RT229G17	ultracontig266	19037	18866	192334	192259	18866	192334	173468
RT332A11	ultracontig266	34545	34400	192460	192405	34400	192460	158060
RT155A17	ultracontig72	1238664	1238909	2280191	2280020	1238664	2280191	1041527
RT279L07	ultracontig90	1922812	1922946	1207488	1207583	1207488	1922946	715458

## Sheet: 2 Stickleback BlastN
BAC	Chr	F_start	F_end	R_start	R_end	C_start	C_end	Span	Microsynteny in Stickleback		Also present in
									in BlastN	in BlastX	Medaka	Danio
RT197B14	groupI	324183	323824	17448581	17448482	323824	17448581	17124757
RT380O10	groupI	1792043	1792125	1848254	1848162	1792043	1848254	56211	X		X
RT242E19	groupI	3333571	3333655	3396439	3396214	3333571	3396439	62868	X
RT137N21	groupI	3550940	3551056	3601289	3601182	3550940	3601289	50349	X		X
RT235H03	groupI	3772932	3772860	3675520	3675777	3675520	3772932	97412	X		X
RT310E08	groupI	3675520	3675777	3778257	3778043	3675520	3778257	102737	X		X
RT247E24	groupI	3767690	3767774	3850671	3850484	3767690	3850671	82981	X			X
RT281E04	groupI	3767693	3767775	3829596	3829407	3767693	3829596	61903	X		X	X
RT178M02	groupI	4051072	4051233	4112166	4112052	4051072	4112166	61094	X		X
RT122H04	groupI	4065231	4065354	4137143	4137029	4065231	4137143	71912	X
RT238M14	groupI	4177440	4177516	4283231	4283098	4177440	4283231	105791	X
RT161I24	groupI	5391058	5391121	5490082	5489898	5391058	5490082	99024	X		X
RT294B11	groupI	5397900	5398084	5490082	5489898	5397900	5490082	92182	X		X
RT235B05	groupI	8593120	8593006	8537909	8538150	8537909	8593120	55211	X		X	X
RT248A15	groupI	9255441	9255586	9341691	9341624	9255441	9341691	86250	X		X
RT121D21	groupI	9430071	9430183	9604054	9603916	9430071	9604054	173983	X
RT219B16	groupI	10173064	10173019	10099574	10099792	10099574	10173064	73490	X
RT108H12	groupI	11019007	11018961	10957169	10957297	10957169	11019007	61838	X		X
RT201O15	groupI	12379166	12379244	12483928	12483879	12379166	12483928	104762	X
RT258P20	groupI	16957207	16957362	15735774	15735708	15735708	16957362	1221654
RT183H16	groupI	16947662	16947551	17076866	17076798	16947551	17076866	129315
RT169E10	groupI	22409820	22409961	23204723	23204624	22409820	23204723	794903
RT198D03	groupI	27831322	27831382	27878653	27878455	27831322	27878653	47331	X
RT194H19	groupI	28044802	28044907	28139801	28139745	28044802	28139801	94999	X
RT375N05	groupI	28182589	28182311	28074739	28074847	28074739	28182589	107850	X		X
RT250O03	groupII	22997115	22997548	376276	376418	376276	22997548	22621272
RT114A24	groupII	5422470	5422406	514410	514277	514277	5422470	4908193
RT230H24	groupII	1396918	1396850	1242858	1243120	1242858	1396918	154060	X			X
RT224O01	groupII	3674965	3675056	2438053	2437914	2437914	3675056	1237142
RT324E07	groupII	2849210	2849282	2666787	2666933	2666787	2849282	182495
RT119N14	groupII	2946666	2946312	2808070	2807990	2807990	2946666	138676
RT164F05	groupII	10110294	10110118	4369408	4369603	4369408	10110294	5740886
RT214G07	groupII	9210140	9210268	8625158	8625339	8625158	9210268	585110
RT123B03	groupII	8896397	8896308	8828729	8828806	8828729	8896397	67668	X		X
RT218F12	groupII	9008428	9007909	8941122	8941235	8941122	9008428	67306	X		X
RT175M01	groupII	9012872	9013019	9011750	9011600	9011600	9013019	1419
RT385I08	groupII	9012872	9013019	9013019	9012872	9012872	9013019	147
RT324D09	groupII	9660543	9660097	9572572	9572664	9572572	9660543	87971	X
RT293I20	groupII	9696145	9695924	9656827	9656996	9656827	9696145	39318	X		X	X
RT280P06	groupII	9785739	9785613	9717057	9717596	9717057	9785739	68682	X	X	X	X
RT115M06	groupII	11349685	11349769	11424925	11424784	11349685	11424925	75240	X		X
RT102M10	groupII	11672260	11672517	11725160	11724996	11672260	11725160	52900	X	X	X
RT219H21	groupII	12419007	12419178	12472287	12472156	12419007	12472287	53280	X		X
RT143I10	groupII	16033267	16033138	15969103	15969218	15969103	16033267	64164	X		X
RT229F15	groupII	16046451	16046656	16109777	16109960	16046451	16109960	63509
RT170L06	groupII	16643551	16643466	16535347	16535495	16535347	16643551	108204	X		X
RT259N17	groupII	16769498	16769590	16817470	16817368	16769498	16817470	47972	X		X
RT266H05	groupII	16985173	16985392	17042734	17042439	16985173	17042734	57561	X		X
RT300C23	groupII	17428087	17427902	17355929	17356248	17355929	17428087	72158	X		X	X
RT225N12	groupII	17622367	17622210	17571046	17571160	17571046	17622367	51321	X		X
RT118K06	groupII	17631307	17631485	17668881	17668513	17631307	17668881	37574	X		X	X
RT303F03	groupII	17848747	17848613	17773212	17773303	17773212	17848747	75535	X
RT317P07	groupII	17933916	17933770	17866128	17866576	17866128	17933916	67788	X		X
RT267H05	groupII	20962613	20962499	22033031	22033254	20962499	22033254	1070755
RT237N09	groupIII	1058799	1058723	988533	988663	988533	1058799	70266	X		X
RT262H06	groupIII	1420299	1420453	1637685	1637886	1420299	1637886	217587
RT158N01	groupIII	2060858	2060770	1977119	1977183	1977119	2060858	83739	X
RT172L04	groupIII	2724305	2724413	2757746	2757515	2724305	2757746	33441	X
RT144E24	groupIII	2807833	2807626	2938135	2937796	2807626	2938135	130509
RT131G18	groupIII	11802734	11802817	2916687	2916519	2916519	11802817	8886298
RT260D12	groupIII	15835635	15835506	4024932	4024823	4024823	15835635	11810812
RT313N22	groupIII	6026705	6026565	5199412	5199252	5199252	6026705	827453
RT292N11	groupIII	7205484	7205612	7238192	7237839	7205484	7238192	32708	X		X
RT108N19	groupIII	8470079	8470235	8548736	8548606	8470079	8548736	78657	X
RT131K04	groupIII	8938599	8938535	8892776	8892950	8892776	8938599	45823	X
RT262K22	groupIII	15116818	15116885	15168899	15169042	15116818	15169042	52224
RT308I09	groupIII	16261682	16261519	16220208	16220429	16220208	16261682	41474	X		X
RT213J07	groupIII	16232310	16232447	16261660	16261519	16232310	16261660	29350	X		X
RT213J08	groupIII	16232310	16232447	16261660	16261519	16232310	16261660	29350	X		X
RT176H02	groupIII	16283827	16283651	16242969	16243104	16242969	16283827	40858	X
RT209P06	groupIII	16322147	16322289	16381644	16381468	16322147	16381644	59497	X			X
RT306P03	groupIV	1001791	1001691	970622	970872	970622	1001791	31169	X		X
RT234G20	groupIV	2205471	2205381	2080687	2080850	2080687	2205471	124784	X		X
RT385G02	groupIV	2847908	2848173	2888118	2887976	2847908	2888118	40210	X		X
RT197K17	groupIV	3512000	3512157	3642055	3641531	3512000	3642055	130055	X
RT263C09	groupIV	5491685	5491809	5570646	5570574	5491685	5570646	78961	X		X
RT180J15	groupIV	5596229	5596388	5671846	5671703	5596229	5671846	75617	X
RT157H03	groupIV	5826030	5825921	5760224	5760325	5760224	5826030	65806	X		X
RT242B09	groupIV	6854947	6855131	6920624	6920376	6854947	6920624	65677	X		X
RT287D13	groupIV	7932157	7932279	7974065	7974017	7932157	7974065	41908	X
RT163E02	groupIV	8952303	8952163	8897399	8897554	8897399	8952303	54904	X		X
RT249B16	groupIV	9961674	9962210	10058427	10058205	9961674	10058427	96753	X	X		X
RT271N17	groupIV	10597856	10598317	10638196	10638152	10597856	10638196	40340	X		X
RT109L05	groupIV	16524229	16524379	16580954	16580846	16524229	16580954	56725	X		X
RT201G16	groupIV	18997920	18997827	18895348	18895523	18895348	18997920	102572	X		X
RT208L20	groupIV	19011426	19011179	18925807	18925883	18925807	19011426	85619	X		X
RT241M09	groupIV	18993837	18993675	18969718	18969775	18969718	18993837	24119	X		X	X
RT231P11	groupIV	19131426	19130782	19064665	19064780	19064665	19131426	66761	X
RT207J23	groupIV	19502395	19502162	19412454	19412514	19412454	19502395	89941	X
RT301P14	groupIV	21617759	21617920	21716422	21716184	21617759	21716422	98663	X
RT318D21	groupIV	22050884	22050770	21955133	21955276	21955133	22050884	95751	X
RT263F16	groupIV	22094824	22094773	21989346	21989445	21989346	22094824	105478	X
RT158I12	groupIV	32401234	32401186	22461861	22461927	22461861	32401234	9939373
RT265K21	groupIV	31173450	31173126	31095601	31095880	31095601	31173450	77849	X
RT173E19	groupIV	31985092	31984874	31938406	31938538	31938406	31985092	46686	X	X	X
RT144A14	groupIX	791541	791384	742454	742522	742454	791541	49087	X
RT130L11	groupIX	911131	910999	15399721	15399822	910999	15399822	14488823
RT305M13	groupIX	2866627	2866436	2797659	2797862	2797659	2866627	68968	X
RT164K16	groupIX	6328797	6328955	6383859	6383742	6328797	6383859	55062	X		X
RT164O24	groupIX	7075419	7075623	7137961	7137877	7075419	7137961	62542	X	X
RT118C20	groupIX	7882593	7882692	7953660	7953337	7882593	7953660	71067	X
RT165J10	groupIX	8603026	8602891	8582707	8582816	8582707	8603026	20319	X
RT389L15	groupIX	10101599	10101774	10174673	10174609	10101599	10174673	73074	X
RT337B21	groupIX	10102437	10102527	10174673	10174609	10102437	10174673	72236	X
RT288C10	groupIX	10114490	10114653	10174673	10174609	10114490	10174673	60183	X
RT270I08	groupIX	12581098	12581413	10601715	10602037	10601715	12581413	1979698
RT330P14	groupIX	16049216	16049293	10713928	10713759	10713759	16049293	5335534
RT236O13	groupIX	10726978	10726873	16049216	16049293	10726873	16049293	5322420
RT389H03	groupIX	11565996	11565743	17634239	17634103	11565743	17634239	6068496
RT317O11	groupIX	19283462	19283585	13027635	13027884	13027635	19283585	6255950
RT324B11	groupIX	13804934	13804730	16336445	16336494	13804730	16336494	2531764
RT183N06	groupIX	17309574	17309417	17203180	17203346	17203180	17309574	106394	X
RT190A04	groupIX	17309725	17309656	17203180	17203346	17203180	17309725	106545	X		X
RT201A11	groupIX	19931016	19930636	18306132	18305960	18305960	19931016	1625056
RT104P13	groupIX	19086656	19086798	19236751	19236677	19086656	19236751	150095	X
RT139N24	groupV	2172062	2172013	10986106	10986009	2172013	10986106	8814093
RT221P14	groupV	4068032	4067831	4158127	4157979	4067831	4158127	90296
RT237H14	groupV	4473141	4473285	4558099	4558044	4473141	4558099	84958	X		X
RT377M14	groupV	8175628	8175458	4922672	4922839	4922672	8175628	3252956
RT332M03	groupV	5845781	5845922	6143152	6142980	5845781	6143152	297371	X		X
RT117F02	groupV	6198684	6198885	6252337	6252269	6198684	6252337	53653	X
RT120D11	groupV	6198684	6198864	6252337	6252269	6198684	6252337	53653	X
RT217I13	groupV	10467206	10467020	8190601	8190650	8190601	10467206	2276605
RT171E03	groupV	8398572	8398393	8381599	8381718	8381599	8398572	16973	X		X	X
RT283M13	groupV	9498345	9498469	9471061	9471148	9471061	9498469	27408
RT230K03	groupV	9874465	9874559	9987389	9987184	9874465	9987389	112924	X		X
RT311M15	groupV	10394370	10394082	10314812	10315434	10314812	10394370	79558	X	X	X	X
RT246O07	groupV	10704333	10704204	10652443	10652510	10652443	10704333	51890	X
RT129H10	groupV	11539167	11539087	11504966	11505083	11504966	11539167	34201	X	X
RT388G24	groupVI	729473	729619	668199	668343	668199	729619	61420
RT197K14	groupVI	2164242	2164350	2219996	2219924	2164242	2219996	55754	X		X
RT265C08	groupVI	2619826	2619994	2663233	2663069	2619826	2663233	43407	X
RT392K07	groupVI	2619826	2619994	2676090	2675953	2619826	2676090	56264	X		X
RT284A19	groupVI	2716964	2716841	2652948	2653043	2652948	2716964	64016	X
RT101H19	groupVI	2654678	2654755	2698206	2698086	2654678	2698206	43528	X
RT383I12	groupVI	2776414	2776314	2701827	2701947	2701827	2776414	74587	X
RT386K17	groupVI	2783597	2783701	2838518	2838426	2783597	2838518	54921	X
RT123K24	groupVI	3444884	3444943	3467174	3467101	3444884	3467174	22290	X			X
RT242H04	groupVI	6330448	6330506	6373568	6373506	6330448	6373568	43120	X
RT205N24	groupVI	6685906	6685784	6732641	6732546	6685784	6732641	46857
RT208I02	groupVI	7726537	7726310	7657319	7657476	7657319	7726537	69218	X		X
RT284E21	groupVI	7747782	7747675	7706884	7706958	7706884	7747782	40898	X
RT149P20	groupVI	7763199	7763365	7841281	7841203	7763199	7841281	78082	X	X	X
RT131H06	groupVI	7891358	7891582	7909845	7909692	7891358	7909845	18487	X		X	X
RT243O09	groupVI	10169930	10170016	10217405	10216980	10169930	10217405	47475	X		X	X
RT152H05	groupVI	13923029	13922918	10404256	10404370	10404256	13923029	3518773
RT304K18	groupVI	13923029	13922918	10404256	10404370	10404256	13923029	3518773
RT270P06	groupVI	11328536	11328352	11231265	11231384	11231265	11328536	97271	X		X
RT146M09	groupVI	11253497	11253706	11349450	11349143	11253497	11349450	95953	X		X
RT327D03	groupVI	11552674	11552747	11586784	11586713	11552674	11586784	34110	X		X
RT226A09	groupVI	11847075	11846957	11770138	11770259	11770138	11847075	76937	X		X
RT309D24	groupVI	14309996	14310084	13276679	13276752	13276679	14310084	1033405
RT321B13	groupVI	13657903	13657969	13709532	13709327	13657903	13709532	51629	X		X
RT139G06	groupVI	14185860	14185972	14289260	14289366	14185860	14289366	103506
RT114J03	groupVII	2060312	2060214	2326527	2326462	2060214	2326527	266313
RT187A12	groupVII	2562757	2562884	2688228	2688104	2562757	2688228	125471	X		X
RT161D23	groupVII	2732815	2733006	2805367	2805118	2732815	2805367	72552	X		X	X
RT298K03	groupVII	19417098	19417232	3099122	3099278	3099122	19417232	16318110
RT107I09	groupVII	3368478	3368617	3396514	3396367	3368478	3396514	28036	X		X
RT259G18	groupVII	4218624	4218809	9374540	9374623	4218624	9374623	5155999
RT283C21	groupVII	4218624	4218809	9374540	9374623	4218624	9374623	5155999
RT125B13	groupVII	4530582	4530738	6797657	6797757	4530582	6797757	2267175
RT236J04	groupVII	5223876	5224002	5282606	5282482	5223876	5282606	58730	X
RT391L14	groupVII	5798025	5798168	5879399	5879287	5798025	5879399	81374	X
RT237O08	groupVII	5852666	5852791	5932811	5932684	5852666	5932811	80145	X
RT193E24	groupVII	6118400	6118308	6057082	6057229	6057082	6118400	61318	X		X	X
RT103E13	groupVII	6383096	6382947	6331282	6331339	6331282	6383096	51814	X
RT126I07	groupVII	6463712	6463573	6455769	6456010	6455769	6463712	7943
RT198I08	groupVII	6456900	6456958	6540245	6540019	6456900	6540245	83345	X
RT273E12	groupVII	6514764	6514477	6472199	6472356	6472199	6514764	42565	X
RT221P08	groupVII	6592981	6592583	6540627	6540704	6540627	6592981	52354	X
RT329H09	groupVII	6556646	6556450	6573694	6573599	6556450	6573694	17244
RT149L18	groupVII	7055287	7055207	6950081	6949950	6949950	7055287	105337
RT189P03	groupVII	8629666	8629326	8631909	8631545	8629326	8631909	2583
RT143M16	groupVII	9058382	9058245	9299009	9298872	9058245	9299009	240764
RT310O18	groupVII	18290825	18290971	12386340	12386420	12386340	18290971	5904631
RT216A08	groupVII	12476748	12476916	13309736	13309355	12476748	13309736	832988
RT326C05	groupVII	12476748	12476925	13309739	13309305	12476748	13309739	832991
RT217K23	groupVII	12805445	12805576	27006637	27006527	12805445	27006637	14201192
RT151I20	groupVII	12988845	12988942	13054353	13053771	12988845	13054353	65508	X			X
RT268E15	groupVII	13372846	13372793	13306121	13306757	13306121	13372846	66725	X
RT275K03	groupVII	13703475	13703688	13778964	13778621	13703475	13778964	75489	X
RT310M05	groupVII	13931645	13931727	14014099	14013955	13931645	14014099	82454	X
RT213L13	groupVII	15503514	15503566	15565519	15565423	15503514	15565519	62005	X
RT387J06	groupVII	17044332	17044225	15883627	15883454	15883454	17044332	1160878
RT222O07	groupVII	17249256	17249344	17278766	17278633	17249256	17278766	29510	X
RT118P14	groupVII	17778336	17778059	17810332	17810120	17778059	17810332	32273
RT118B06	groupVII	18516436	18516539	20715647	20715954	18516436	20715954	2199518
RT385B04	groupVII	22260140	22260283	18599575	18599666	18599575	22260283	3660708
RT247I10	groupVII	18613080	18613013	21755123	21754909	18613013	21755123	3142110
RT129H05	groupVII	20704780	20704550	20575138	20575262	20575138	20704780	129642	X		X
RT111C14	groupVII	22118422	22118715	22147884	22147760	22118422	22147884	29462	X		X
RT281D04	groupVII	22637992	22638118	22672289	22672091	22637992	22672289	34297	X		X
RT314I12	groupVII	23749304	23749258	23639762	23639861	23639762	23749304	109542	X
RT194I20	groupVII	24011822	24011698	23951205	23951271	23951205	24011822	60617	X
RT106M15	groupVII	27085326	27085440	24001368	24001511	24001368	27085440	3084072
RT377G20	groupVII	24082912	24082753	24061818	24061714	24061714	24082912	21198
RT190M02	groupVII	25189793	25189934	27002242	27002370	25189793	27002370	1812577
RT214P17	groupVII	27184526	27184588	27251585	27251504	27184526	27251585	67059	X		X
RT158B02	groupVIII	269650	269493	2155363	2155161	269493	2155363	1885870
RT228O19	groupVIII	2178949	2178850	299844	299688	299688	2178949	1879261
RT379L20	groupVIII	894590	894713	995403	994911	894590	995403	100813	X
RT181B20	groupVIII	1262393	1262605	17401792	17401635	1262393	17401792	16139399
RT277K16	groupVIII	2562738	2562866	2613776	2613623	2562738	2613776	51038	X		X	X
RT122M20	groupVIII	2687196	2687021	2629761	2630057	2629761	2687196	57435	X		X	X
RT332I24	groupVIII	5552423	5552335	5464440	5464673	5464440	5552423	87983	X
RT139D20	groupVIII	6107508	6107213	6006244	6006410	6006244	6107508	101264	X		X	X
RT375N24	groupVIII	7197758	7197921	7265284	7265231	7197758	7265284	67526	X		X
RT184O17	groupVIII	7378834	7378893	7426945	7426839	7378834	7426945	48111	X
RT245C03	groupVIII	18821618	18821705	8481996	8482204	8481996	18821705	10339709
RT239D08	groupVIII	8610514	8610690	8689387	8689166	8610514	8689387	78873	X
RT388D08	groupVIII	9825949	9825785	9479724	9479498	9479498	9825949	346451
RT109E04	groupVIII	9823339	9823472	11654883	11654776	9823339	11654883	1831544
RT293K20	groupVIII	10316292	10316463	12584074	12583875	10316292	12584074	2267782
RT329M07	groupVIII	10460193	10460461	10527030	10526693	10460193	10527030	66837	X		X	X
RT144C05	groupVIII	10778204	10778347	11536142	11536198	10778204	11536198	757994
RT386B13	groupVIII	13838139	13838033	13759619	13759685	13759619	13838139	78520	X
RT180O20	groupVIII	13859513	13859636	13927583	13927486	13859513	13927583	68070	X		X
RT253M18	groupVIII	14794935	14795306	15786551	15786375	14794935	15786551	991616
RT170F03	groupVIII	14973224	14972996	14894111	14894209	14894111	14973224	79113	X		X
RT152H19	groupVIII	15419485	15419090	15352587	15352741	15352587	15419485	66898	X		X	X
RT263M19	groupVIII	15414168	15413976	15375509	15375568	15375509	15414168	38659	X
RT376A20	groupVIII	17950035	17949949	17917192	17917371	17917192	17950035	32843	X		X	X
RT222A04	groupVIII	18762167	18762248	18821053	18820617	18762167	18821053	58886	X
RT249I21	groupX	1255823	1255704	1502898	1502797	1255704	1502898	247194
RT154N14	groupX	1255823	1255708	1498713	1498630	1255708	1498713	243005
RT111I15	groupX	1277447	1277648	1338798	1338641	1277447	1338798	61351	X		X	X
RT117A15	groupX	1545864	1545910	2696091	2695957	1545864	2696091	1150227
RT237A18	groupX	2155554	2155782	2213841	2213577	2155554	2213841	58287	X
RT189G12	groupX	2718924	2718746	2632503	2632654	2632503	2718924	86421	X		X
RT190O08	groupX	3283698	3283426	6640280	6640567	3283426	6640567	3357141
RT291G11	groupX	4215463	4215353	4155007	4155179	4155007	4215463	60456	X
RT243L03	groupX	14630479	14630368	5363743	5363674	5363674	14630479	9266805
RT328M04	groupX	14630479	14630368	5363743	5363674	5363674	14630479	9266805
RT300I01	groupX	5586122	5586211	5605133	5604996	5586122	5605133	19011	X
RT137C19	groupX	6654415	6654466	6692428	6692153	6654415	6692428	38013	X
RT163F20	groupX	7514773	7514636	7489230	7489441	7489230	7514773	25543	X		X
RT307C01	groupX	9085362	9085632	7877522	7877732	7877522	9085632	1208110
RT327G18	groupX	9483138	9483325	7975875	7976041	7975875	9483325	1507450
RT323H21	groupX	9933800	9933731	9864857	9864965	9864857	9933800	68943	X
RT102M22	groupX	15197231	15197116	14549750	14549924	14549750	15197231	647481
RT330P11	groupX	14693724	14693841	14796191	14796119	14693724	14796191	102467	X
RT323E21	groupX	15296159	15296069	15333701	15333773	15296069	15333773	37704	X		X
RT378N10	groupX	15414285	15414202	15457846	15457761	15414202	15457846	43644
RT182A06	groupXI	520459	520400	412776	412697	412697	520459	107762
RT322C16	groupXI	636776	636855	2991439	2991611	636776	2991611	2354835
RT233H11	groupXI	2668836	2668900	2759585	2759486	2668836	2759585	90749	X		X
RT114E13	groupXI	3588896	3588797	3524010	3524409	3524010	3588896	64886	X
RT245G14	groupXI	3872557	3872431	3781328	3781552	3781328	3872557	91229	X
RT377N22	groupXI	3876875	3876833	3807396	3807445	3807396	3876875	69479	X
RT235G14	groupXI	3822434	3822575	3872557	3872431	3822434	3872557	50123	X
RT234A21	groupXI	3932298	3932382	4039434	4039364	3932298	4039434	107136	X
RT240L07	groupXI	4301327	4301233	4225469	4225556	4225469	4301327	75858	X
RT280P19	groupXI	6258433	6258325	6189585	6189667	6189585	6258433	68848	X	X
RT288L15	groupXI	7445125	7445227	13348444	13348590	7445125	13348590	5903465
RT318E15	groupXI	7858625	7858677	7907573	7907481	7858625	7907573	48948	X
RT316M22	groupXI	8000557	8000325	7949237	7949436	7949237	8000557	51320	X		X
RT169C04	groupXI	8078733	8078840	8138278	8138122	8078733	8138278	59545	X		X
RT378E12	groupXI	9245110	9245253	9302849	9302362	9245110	9302849	57739	X		X
RT166I11	groupXI	9302849	9302362	9257726	9257971	9257726	9302849	45123	X		X
RT234I08	groupXI	9946414	9946315	9906333	9906444	9906333	9946414	40081	X
RT155I15	groupXI	10733932	10733751	10724039	10724681	10724039	10733932	9893
RT245M10	groupXI	11368908	11368839	10929795	10929626	10929626	11368908	439282
RT196G18	groupXI	12678930	12679095	16203234	16203338	12678930	16203338	3524408
RT250H17	groupXI	15815437	15815284	12721162	12721098	12721098	15815437	3094339
RT389G20	groupXI	13235088	13235136	13300954	13300691	13235088	13300954	65866	X			X
RT326M13	groupXI	13348444	13348590	13412242	13412124	13348444	13412242	63798	X	X	X
RT197N16	groupXI	13514140	13513994	13425747	13425802	13425747	13514140	88393	X
RT123M16	groupXI	13462423	13462478	13514140	13513994	13462423	13514140	51717	X
RT175M08	groupXI	14128388	14128506	14241018	14240712	14128388	14241018	112630	X		X
RT181L19	groupXI	14176563	14176682	14257492	14257324	14176563	14257492	80929	X
RT312K10	groupXI	14303548	14303633	14228831	14228995	14228831	14303633	74802
RT378E06	groupXI	14248186	14248292	14298287	14298145	14248186	14298287	50101	X			X
RT129E18	groupXI	15159999	15160074	15226379	15226276	15159999	15226379	66380	X	X	X
RT199O24	groupXII	347822	347645	259519	259610	259519	347822	88303	X
RT203M23	groupXII	4533730	4533549	4447271	4447329	4447271	4533730	86459	X
RT270P07	groupXII	5618012	5617897	5951193	5951133	5617897	5951193	333296
RT217M05	groupXII	5618360	5618500	5647331	5647513	5618360	5647513	29153
RT287D20	groupXII	5647966	5647879	5738055	5737921	5647879	5738055	90176
RT205H21	groupXII	7837799	7838111	7904175	7903666	7837799	7904175	66376	X
RT113C13	groupXII	8579429	8578961	8835149	8835257	8578961	8835257	256296	X
RT247L04	groupXII	8683358	8683216	8624079	8624213	8624079	8683358	59279	X
RT229D08	groupXII	9282181	9282026	9169303	9169471	9169303	9282181	112878	X		X	X
RT114K01	groupXII	9304763	9304467	9247429	9247490	9247429	9304763	57334	X			X
RT301E06	groupXII	9349543	9349317	9297110	9297184	9297110	9349543	52433	X
RT325G14	groupXII	9358045	9358086	9408787	9408660	9358045	9408787	50742	X		X
RT269L13	groupXII	10601312	10601468	10608209	10608317	10601312	10608317	7005
RT208E03	groupXII	13618571	13618984	13674179	13674062	13618571	13674179	55608	X		X
RT256E12	groupXII	13758660	13758502	13691249	13691444	13691249	13758660	67411	X		X
RT169J17	groupXII	13758749	13758951	13802828	13802725	13758749	13802828	44079	X		X
RT321J11	groupXII	14424408	14424222	14362582	14362638	14362582	14424408	61826	X
RT187J19	groupXII	14388252	14388366	15114370	15114446	14388252	15114446	726194
RT134E17	groupXII	14388252	14388351	15116785	15117053	14388252	15117053	728801
RT278G01	groupXII	14541614	14541820	14633468	14633329	14541614	14633468	91854	X		X
RT290D13	groupXII	14638069	14637882	14547691	14547887	14547691	14638069	90378	X		X
RT319B05	groupXII	14638069	14637882	14570346	14570393	14570346	14638069	67723	X		X
RT181F11	groupXII	14957748	14957663	14881494	14881645	14881494	14957748	76254	X
RT233I11	groupXII	15261210	15261020	15181825	15181991	15181825	15261210	79385	X
RT250I12	groupXII	15285541	15285391	15207017	15207307	15207017	15285541	78524	X
RT336D06	groupXII	15751332	15751412	15839416	15839264	15751332	15839416	88084	X
RT125H09	groupXII	15839459	15839264	15795847	15796025	15795847	15839459	43612	X
RT167O11	groupXII	16239750	16239900	16296282	16296026	16239750	16296282	56532	X
RT215M12	groupXII	16483321	16483138	16427831	16428005	16427831	16483321	55490	X
RT155M04	groupXII	16483321	16483138	16430986	16431134	16430986	16483321	52335	X
RT334I21	groupXII	16430986	16431134	16483321	16483138	16430986	16483321	52335	X
RT279L07	groupXII	16773666	16773532	18255330	18255235	16773532	18255330	1481798
RT216K02	groupXII	17524181	17524408	17589051	17588849	17524181	17589051	64870	X		X
RT375L17	groupXIII	809178	809072	721500	721573	721500	809178	87678	X		X
RT375D09	groupXIII	13251110	13251186	1849187	1849267	1849187	13251186	11401999
RT120L09	groupXIII	1871425	1871778	1910442	1910318	1871425	1910442	39017	X	X	X
RT324D19	groupXIII	3570047	3569962	3495666	3495735	3495666	3570047	74381	X
RT219N19	groupXIII	6433156	6433293	9730398	9730251	6433156	9730398	3297242
RT278H07	groupXIII	9725970	9725874	6433162	6433293	6433162	9725970	3292808
RT208H06	groupXIII	6575910	6575847	6510495	6510581	6510495	6575910	65415	X		X	X
RT240A14	groupXIII	9199298	9199398	8868622	8868815	8868622	9199398	330776
RT171F04	groupXIII	8954732	8954827	9321155	9321023	8954732	9321155	366423
RT389F17	groupXIII	9041624	9041513	9004068	9004225	9004068	9041624	37556	X		X
RT291D20	groupXIII	9186045	9185954	9134358	9134533	9134358	9186045	51687	X		X
RT276F12	groupXIII	9209344	9209261	9140325	9140397	9140325	9209344	69019	X		X
RT304J16	groupXIII	9143558	9143687	9186045	9185954	9143558	9186045	42487	X		X
RT237N14	groupXIII	9161696	9161988	9215262	9214984	9161696	9215262	53566	X		X	X
RT375J11	groupXIII	9810663	9810738	9876989	9876926	9810663	9876989	66326	X
RT202P11	groupXIII	10388516	10388663	10483176	10483045	10388516	10483176	94660	X
RT373D22	groupXIII	10523755	10523952	10582600	10582179	10523755	10582600	58845	X			X
RT171M22	groupXIII	10715141	10715233	10767383	10766965	10715141	10767383	52242	X			X
RT151O15	groupXIII	11660201	11660350	11706417	11706360	11660201	11706417	46216	X		X
RT139D17	groupXIII	14449177	14449001	11860443	11860213	11860213	14449177	2588964
RT387J15	groupXIII	12120633	12120499	12089273	12089379	12089273	12120633	31360	X	X	X
RT110F19	groupXIII	12956971	12957226	13433083	13433034	12956971	13433083	476112
RT238K03	groupXIII	13303273	13303386	13344654	13344545	13303273	13344654	41381	X
RT138O13	groupXIII	13379844	13379743	13342675	13342762	13342675	13379844	37169	X	X	X
RT304O24	groupXIII	13451052	13451211	13544268	13543940	13451052	13544268	93216	X		X
RT190A19	groupXIII	13485178	13485256	13566029	13565925	13485178	13566029	80851	X
RT291A01	groupXIII	13635714	13635648	13534181	13534392	13534181	13635714	101533	X		X
RT145C19	groupXIII	13544933	13545000	13633701	13633564	13544933	13633701	88768	X			X
RT179J15	groupXIII	13573160	13573287	13679732	13679187	13573160	13679732	106572	X		X
RT127D24	groupXIII	13616801	13617145	13675561	13675421	13616801	13675561	58760	X
RT317A07	groupXIII	13635789	13636255	13745629	13745396	13635789	13745629	109840	X		X
RT114N05	groupXIII	13699472	13699783	13745621	13745432	13699472	13745621	46149	X		X	X
RT231K17	groupXIII	13787995	13787714	13704395	13704509	13704395	13787995	83600	X
RT315E08	groupXIII	14224893	14224758	14149299	14149685	14149299	14224893	75594	X		X
RT222L14	groupXIII	14285660	14285571	14219387	14219523	14219387	14285660	66273	X		X
RT276F02	groupXIII	14286962	14286918	14225151	14225284	14225151	14286962	61811	X		X
RT233E22	groupXIII	14669905	14669985	14754798	14754895	14669905	14754895	84990
RT330P17	groupXIII	14761278	14761006	14800305	14800234	14761006	14800305	39299
RT243C15	groupXIII	15361697	15361512	15300850	15300993	15300850	15361697	60847	X		X
RT377F23	groupXIII	15309446	15309552	15387035	15386882	15309446	15387035	77589	X			X
RT294D12	groupXIII	16021894	16021797	15935952	15936068	15935952	16021894	85942	X			X
RT197M20	groupXIII	18170134	18170188	18018497	18018664	18018497	18170188	151691
RT312J12	groupXIV	100396	100263	3310718	3310917	100263	3310917	3210654
RT259P05	groupXIV	1869499	1869686	2165629	2165776	1869499	2165776	296277
RT328E21	groupXIV	4347275	4347151	4323383	4323242	4323242	4347275	24033
RT392E19	groupXIV	4593372	4593260	4528604	4528653	4528604	4593372	64768	X
RT321H19	groupXIV	5432461	5432540	5864964	5865483	5432461	5865483	433022
RT324M16	groupXIV	5711285	5711390	5773194	5773033	5711285	5773194	61909	X		X
RT290H06	groupXIV	5864857	5864614	5795265	5795394	5795265	5864857	69592	X		X
RT389K21	groupXIV	5927245	5927141	7440920	7440832	5927141	7440920	1513779
RT192K10	groupXIV	6632966	6633044	6671611	6671556	6632966	6671611	38645	X
RT211K06	groupXIV	6759417	6759058	6697538	6697763	6697538	6759417	61879	X		X
RT185M08	groupXIV	7372181	7372279	9231629	9231809	7372181	9231809	1859628
RT124K23	groupXIV	8351943	8351819	8317106	8316995	8316995	8351943	34948
RT189G06	groupXIV	10380253	10380305	10470454	10470270	10380253	10470454	90201	X
RT189I07	groupXIV	10380253	10380430	10470454	10470270	10380253	10470454	90201	X
RT240D14	groupXIV	11918594	11918478	11980451	11980392	11918478	11980451	61973
RT201L07	groupXIV	12334531	12334596	12171590	12171774	12171590	12334596	163006
RT106M02	groupXIV	12184931	12184858	12448042	12447880	12184858	12448042	263184
RT127L13	groupXIX	914466	914528	2590743	2590504	914466	2590743	1676277
RT236C08	groupXIX	5554428	5554597	1496618	1496767	1496618	5554597	4057979
RT289L21	groupXIX	5500732	5500607	5416198	5416324	5416198	5500732	84534	X		X	X
RT157F11	groupXIX	8079313	8079415	8147170	8147071	8079313	8147170	67857	X		X
RT155A17	groupXIX	8784121	8783906	10180490	10180358	8783906	10180490	1396584
RT139M16	groupXIX	8858668	8858921	19244471	19244383	8858668	19244471	10385803
RT191C09	groupXIX	11004265	11004410	20147701	20147795	11004265	20147795	9143530
RT339F06	groupXIX	12925220	12925374	12058949	12058858	12058858	12925374	866516
RT207I07	groupXIX	12058949	12058858	12928038	12928252	12058858	12928252	869394
RT233N16	groupXIX	12157802	12157660	12095253	12095528	12095253	12157802	62549	X
RT108D23	groupXIX	12238346	12237894	12212343	12212767	12212343	12238346	26003	X		X	X
RT299J04	groupXIX	12238691	12238905	12318719	12318480	12238691	12318719	80028	X		X
RT213L24	groupXIX	12285592	12286086	12344711	12344649	12285592	12344711	59119	X		X
RT325E17	groupXIX	12383560	12383354	12306514	12306658	12306514	12383560	77046	X		X
RT185J04	groupXIX	12853851	12853746	12822369	12822493	12822369	12853851	31482	X			X
RT255D21	groupXIX	14849847	14850442	14916450	14916361	14849847	14916450	66603	X		X
RT244N19	groupXIX	14916450	14916361	14851335	14851632	14851335	14916450	65115	X		X
RT253C14	groupXIX	14918787	14918665	14852393	14852626	14852393	14918787	66394	X
RT261P03	groupXIX	15304671	15304831	15345616	15345496	15304671	15345616	40945	X		X
RT381N03	groupXIX	15305031	15305264	15340812	15340712	15305031	15340812	35781	X		X
RT224N09	groupXIX	17033568	17033281	16992753	16993037	16992753	17033568	40815	X		X	X
RT389L02	groupXIX	17033813	17033905	17110481	17110259	17033813	17110481	76668	X		X	X
RT188L04	groupXIX	17107982	17108113	17180416	17180318	17107982	17180416	72434	X
RT310O05	groupXIX	17125918	17126028	17203355	17203099	17125918	17203355	77437	X		X
RT247C23	groupXIX	17133490	17133545	17203355	17203093	17133490	17203355	69865	X
RT314L11	groupXIX	17554212	17554324	17620798	17620556	17554212	17620798	66586	X		X
RT271H08	groupXIX	17684065	17683972	17614486	17614628	17614486	17684065	69579	X
RT133I16	groupXIX	17685085	17684951	17634366	17634546	17634366	17685085	50719	X		X
RT338E15	groupXIX	18749867	18749924	18799652	18799397	18749867	18799652	49785	X
RT319M17	groupXIX	19528024	19527840	19363801	19363624	19363624	19528024	164400
RT392P06	groupXIX	19541602	19541679	19578404	19578351	19541602	19578404	36802	X		X
RT124A06	groupXIX	19575280	19575212	19561547	19561673	19561547	19575280	13733	X		X	X
RT238A16	groupXV	879787	879734	769554	769690	769554	879787	110233	X
RT155H13	groupXV	2133021	2132934	2063531	2063647	2063531	2133021	69490	X
RT169O03	groupXV	2400546	2400763	2450998	2450902	2400546	2450998	50452	X		X
RT205H12	groupXV	2719011	2718930	2648806	2648999	2648806	2719011	70205	X		X
RT128G06	groupXV	2676033	2676135	2685594	2685392	2676033	2685594	9561
RT379J06	groupXV	2868255	2868394	2905979	2905845	2868255	2905979	37724	X		X
RT292O01	groupXV	2962796	2962697	2906318	2906558	2906318	2962796	56478	X		X
RT217D20	groupXV	3645175	3645444	3718647	3718400	3645175	3718647	73472	X		X
RT240N06	groupXV	3712060	3712169	3718649	3718428	3712060	3718649	6589
RT242D10	groupXV	3748354	3747859	3712060	3712169	3712060	3748354	36294	X		X
RT246L10	groupXV	3712060	3712169	3784023	3783750	3712060	3784023	71963	X		X
RT336I14	groupXV	3815305	3815055	3760576	3760987	3760576	3815305	54729	X		X
RT198P20	groupXV	3831334	3831139	3769523	3769653	3769523	3831334	61811	X		X
RT124M11	groupXV	3987907	3987709	3935158	3935574	3935158	3987907	52749	X			X
RT226A01	groupXV	4337325	4337479	4373215	4373097	4337325	4373215	35890	X
RT200C12	groupXV	4523298	4523424	4624733	4624586	4523298	4624733	101435	X		X
RT245L16	groupXV	4691889	4691780	4627829	4628047	4627829	4691889	64060	X		X
RT232A03	groupXV	4834614	4834215	4784227	4784308	4784227	4834614	50387	X		X
RT249E09	groupXV	5030257	5030146	4960803	4960854	4960803	5030257	69454	X
RT279I20	groupXV	4997735	4997871	5072983	5072900	4997735	5072983	75248	X		X
RT151B11	groupXV	4998768	4998865	5072983	5072900	4998768	5072983	74215	X		X
RT238O21	groupXV	5107732	5107637	5031177	5031403	5031177	5107732	76555	X		X	X
RT160D01	groupXV	5426148	5425966	5359024	5359236	5359024	5426148	67124	X
RT158D17	groupXV	5426154	5425966	5359024	5359236	5359024	5426154	67130	X
RT261B06	groupXV	5499425	5499237	5415659	5415722	5415659	5499425	83766	X
RT314D09	groupXV	5427579	5427771	5502693	5502625	5427579	5502693	75114	X
RT194C21	groupXV	5654141	5654246	5717252	5717140	5654141	5717252	63111	X
RT187A23	groupXV	5655790	5656005	5717252	5717140	5655790	5717252	61462	X		X
RT137P23	groupXV	6355293	6355394	6414992	6414788	6355293	6414992	59699	X		X
RT381F15	groupXV	6462565	6462793	6532032	6531912	6462565	6532032	69467	X		X	X
RT338I24	groupXV	6577895	6577829	6500138	6500346	6500138	6577895	77757	X
RT307L05	groupXV	6701368	6701227	6756213	6756118	6701227	6756213	54986
RT197H18	groupXV	6814447	6814371	6768605	6768683	6768605	6814447	45842	X		X
RT296G21	groupXV	7015208	7015118	6983368	6983485	6983368	7015208	31840	X		X
RT199G21	groupXV	7821294	7821372	7857412	7857496	7821294	7857496	36202
RT328H19	groupXV	7959630	7959540	8056838	8056879	7959540	8056879	97339	X
RT173M06	groupXV	8296140	8296248	8009544	8009441	8009441	8296248	286807	X
RT178B08	groupXV	9190227	9190367	9266200	9266125	9190227	9266200	75973	X
RT130L06	groupXV	9244198	9244265	9295894	9295753	9244198	9295894	51696	X
RT183F16	groupXV	9244198	9244265	9298785	9298558	9244198	9298785	54587	X
RT105C03	groupXV	9644510	9644604	9695840	9695607	9644510	9695840	51330	X	X	X	X
RT130F01	groupXV	9704943	9704568	9644510	9644581	9644510	9704943	60433	X		X
RT141P11	groupXV	10464129	10463968	10444376	10444642	10444376	10464129	19753	X		X
RT315I16	groupXV	10886077	10886184	10979176	10979080	10886077	10979176	93099	X
RT131G02	groupXV	13258169	13258373	15490400	15490550	13258169	15490550	2232381
RT268K14	groupXV	14871767	14871873	14985718	14985490	14871767	14985718	113951	X
RT323H09	groupXVI	1701866	1701686	4615668	4615858	1701686	4615858	2914172
RT374K10	groupXVI	1712172	1712289	1904056	1903921	1712172	1904056	191884	X	X
RT374K13	groupXVI	1712172	1712289	1904056	1903921	1712172	1904056	191884	X	X	X
RT152M14	groupXVI	2792117	2792222	2833338	2833297	2792117	2833338	41221	X		X
RT151F05	groupXVI	2897763	2897896	2921954	2921740	2897763	2921954	24191	X
RT154H05	groupXVI	5989308	5989240	5930199	5930291	5930199	5989308	59109	X
RT121K02	groupXVI	6653583	6653694	6698978	6698868	6653583	6698978	45395	X			X
RT207G11	groupXVI	9345998	9345904	9254936	9255262	9254936	9345998	91062	X		X
RT110M24	groupXVI	9355472	9355384	9321662	9321784	9321662	9355472	33810	X
RT135B17	groupXVI	9398963	9398852	9323587	9323755	9323587	9398963	75376	X
RT301H18	groupXVI	9534308	9534445	9609801	9609641	9534308	9609801	75493	X		X
RT322L23	groupXVI	9615527	9615386	9538525	9538609	9538525	9615527	77002	X		X
RT132J21	groupXVI	9750954	9751145	9799329	9799268	9750954	9799329	48375	X
RT139N03	groupXVI	9893594	9893740	9955004	9954817	9893594	9955004	61410	X		X
RT182P02	groupXVI	10112533	10112332	10057055	10057511	10057055	10112533	55478	X		X
RT302A09	groupXVI	10061865	10061981	10145443	10145198	10061865	10145443	83578	X		X	X
RT119H21	groupXVI	10107921	10108028	10164380	10164199	10107921	10164380	56459	X	X
RT304F13	groupXVI	10414723	10414531	10332290	10332442	10332290	10414723	82433	X
RT316G21	groupXVI	10598055	10597935	10569837	10570421	10569837	10598055	28218	X	X
RT131O04	groupXVI	10937722	10937768	10972235	10972155	10937722	10972235	34513	X
RT219A14	groupXVI	11120420	11120482	11185713	11185487	11120420	11185713	65293	X		X
RT176D14	groupXVI	11185904	11186144	11261852	11261783	11185904	11261852	75948	X
RT234K13	groupXVI	11233821	11234088	11309789	11309621	11233821	11309789	75968	X
RT317B12	groupXVI	11258953	11259167	11327252	11327138	11258953	11327252	68299	X		X
RT167K17	groupXVI	11407702	11407857	11454822	11454669	11407702	11454822	47120	X		X	X
RT243A21	groupXVI	14098583	14098440	14049021	14049113	14049021	14098583	49562	X			X
RT125B19	groupXVI	15356174	15356361	15386730	15386692	15356174	15386730	30556	X
RT388A10	groupXVI	17954147	17953886	17885944	17886061	17885944	17954147	68203	X		X
RT235G04	groupXVII	4305921	4306012	4363934	4363871	4305921	4363934	58013	X
RT118A03	groupXVII	4386001	4386149	4418846	4418733	4386001	4418846	32845	X
RT129C02	groupXVII	4670071	4670257	4715093	4714964	4670071	4715093	45022	X		X
RT385F09	groupXVII	8333094	8333318	8409587	8409482	8333094	8409587	76493	X		X
RT176E17	groupXVII	8404193	8404146	8339742	8339918	8339742	8404193	64451	X
RT228B21	groupXVII	8622981	8622874	8528641	8528701	8528641	8622981	94340	X
RT247I15	groupXVII	9930514	9930617	9777810	9778232	9777810	9930617	152807
RT374G08	groupXVII	9958234	9958321	10029794	10029696	9958234	10029794	71560	X
RT119E23	groupXVII	10432967	10432743	10388769	10388950	10388769	10432967	44198	X	X	X
RT277H07	groupXVII	10428445	10428529	10498345	10498218	10428445	10498345	69900	X		X
RT392G18	groupXVII	10457744	10457844	10509918	10509703	10457744	10509918	52174	X	X
RT392H22	groupXVII	10457744	10457844	10509918	10509703	10457744	10509918	52174	X	X
RT232F05	groupXVII	10536580	10536833	10606044	10605876	10536580	10606044	69464	X
RT321C23	groupXVII	13493013	13492871	13396931	13397124	13396931	13493013	96082	X	X	X
RT255H23	groupXVII	13964250	13964391	14048127	14048077	13964250	14048127	83877	X			X
RT271D23	groupXVII	14111381	14111053	14061777	14061875	14061777	14111381	49604	X	X
RT177E06	groupXVII	14144633	14144570	14122171	14122280	14122171	14144633	22462	X
RT229I18	groupXVIII	1717306	1717127	1635676	1635805	1635676	1717306	81630	X
RT389L01	groupXVIII	4049516	4049694	3390630	3390800	3390630	4049694	659064
RT255I11	groupXVIII	3969866	3970115	3396223	3396299	3396223	3970115	573892
RT240L05	groupXVIII	3545787	3545696	3429352	3429510	3429352	3545787	116435	X
RT289A02	groupXVIII	3476013	3476110	3582540	3582446	3476013	3582540	106527	X
RT202A19	groupXVIII	4294566	4294653	4369341	4369275	4294566	4369341	74775	X
RT185M04	groupXVIII	6894310	6894669	6969428	6969262	6894310	6969428	75118	X
RT157A02	groupXVIII	7961231	7961321	15808105	15808168	7961231	15808168	7846937
RT159A03	groupXVIII	9343741	9343471	9273645	9273921	9273645	9343741	70096	X	X	X
RT225L02	groupXVIII	9343741	9343393	9273645	9273921	9273645	9343741	70096	X	X	X
RT237J22	groupXVIII	9372949	9372606	9303761	9304261	9303761	9372949	69188	X		X
RT103K11	groupXVIII	9392966	9392899	9340642	9340803	9340642	9392966	52324	X		X
RT308O21	groupXVIII	13418679	13419246	12265042	12264993	12264993	13419246	1154253
RT240O11	groupXVIII	14458533	14458666	14516235	14516033	14458533	14516235	57702	X
RT392L07	groupXVIII	15602070	15601956	15535160	15535248	15535160	15602070	66910	X	X	X
RT306H06	groupXX	2663883	2663985	2742644	2742242	2663883	2742644	78761	X
RT311P01	groupXX	3162850	3162621	3073123	3073227	3073123	3162850	89727	X		X	X
RT187E07	groupXX	3710573	3710354	3643061	3643184	3643061	3710573	67512	X
RT302G24	groupXX	4208467	4208407	4120551	4120697	4120551	4208467	87916	X
RT306P21	groupXX	7693003	7693118	16588601	16588683	7693003	16588683	8895680
RT207N18	groupXX	8911893	8912058	8943316	8943143	8911893	8943316	31423	X			X
RT118J13	groupXX	9029463	9029044	8964399	8964516	8964399	9029463	65064	X		X	X
RT294J19	groupXX	9664533	9664648	9720177	9719992	9664533	9720177	55644	X			X
RT103N18	groupXX	10113999	10113786	10084384	10084493	10084384	10113999	29615	X
RT244G21	groupXX	13430492	13430392	13366787	13366955	13366787	13430492	63705	X	X
RT147C15	groupXX	14041162	14041255	13667241	13667433	13667241	14041255	374014
RT236E24	groupXX	14546165	14546242	14674858	14674775	14546165	14674858	128693	X
RT197B19	groupXX	14717735	14717615	14625082	14625163	14625082	14717735	92653	X
RT146D09	groupXX	15193265	15193085	15065047	15065212	15065047	15193265	128218	X
RT163D23	groupXX	15065047	15065214	15193265	15193085	15065047	15193265	128218	X
RT244I11	groupXX	15215944	15215704	15161656	15161751	15161656	15215944	54288	X
RT197M19	groupXX	15330235	15330106	15233516	15233598	15233516	15330235	96719	X
RT183N23	groupXX	15361388	15361302	15283063	15283207	15283063	15361388	78325	X		X
RT248C13	groupXX	15314205	15314887	15395484	15395378	15314205	15395484	81279	X
RT331O01	groupXX	15473633	15473488	15397464	15397597	15397464	15473633	76169	X			X
RT227B03	groupXX	15749246	15748971	15645062	15645204	15645062	15749246	104184	X	X	X
RT166E05	groupXX	16289071	16289196	16401129	16401063	16289071	16401129	112058	X
RT113D20	groupXX	17567716	17567992	17633538	17633360	17567716	17633538	65822	X		X
RT321I07	groupXXI	3801847	3801782	3077510	3077622	3077510	3801847	724337
RT332C19	groupXXI	3850987	3850787	3098250	3098436	3098250	3850987	752737
RT263N01	groupXXI	3871371	3871559	3951777	3951699	3871371	3951777	80406	X
RT172F14	groupXXI	4123571	4123399	4004680	4004835	4004680	4123571	118891	X		X
RT300K20	groupXXI	4137928	4137650	4004680	4004835	4004680	4137928	133248	X		X
RT128J13	groupXXI	4050534	4050733	4120224	4120050	4050534	4120224	69690	X		X
RT321L16	groupXXI	5972224	5972142	5933690	5933785	5933690	5972224	38534	X
RT211I15	groupXXI	6683684	6684081	6773565	6773425	6683684	6773565	89881	X		X
RT211K14	groupXXI	6683684	6684024	6773565	6773425	6683684	6773565	89881	X		X
RT336B17	groupXXI	8777037	8776713	8719375	8719499	8719375	8777037	57662	X
RT161C03	groupXXI	8794261	8794426	8837408	8837188	8794261	8837408	43147	X		X
RT229P15	groupXXI	9035888	9035732	8964283	8964370	8964283	9035888	71605	X
RT330F23	groupXXI	9096556	9096310	9029854	9030131	9029854	9096556	66702	X
RT271D18	groupXXI	9701634	9701791	9777203	9776955	9701634	9777203	75569	X		X
RT241O14	groupXXI	9787871	9788118	9844252	9844162	9787871	9844252	56381	X
RT261J02	groupXXI	10509141	10509002	10434504	10434795	10434504	10509141	74637	X		X
RT110G22	scaffold_132	194832	194999	96638	96498	96498	194999	98501	X
RT267A11	scaffold_156	63165	63280	63280	63165	63165	63280	115
RT301P21	scaffold_27	926950	926739	900797	900896	900797	926950	26153	X	X	X
RT322C12	scaffold_27	964969	964862	930220	930372	930220	964969	34749	X
RT217P22	scaffold_27	1102890	1102778	1133513	1133474	1102778	1133513	30735
RT199I19	scaffold_27	2521926	2521788	2470399	2470564	2470399	2521926	51527	X		X
RT231O14	scaffold_27	2476029	2476183	2538758	2538680	2476029	2538758	62729	X
RT159L02	scaffold_27	2984107	2984232	3026677	3026601	2984107	3026677	42570	X
RT173C21	scaffold_27	2985513	2985626	3056979	3056860	2985513	3056979	71466	X
RT138C11	scaffold_27	3479849	3480032	3526024	3525844	3479849	3526024	46175	X	X	X	X
RT185K06	scaffold_27	4322337	4322456	4391091	4390930	4322337	4391091	68754	X
RT276J12	scaffold_27	4789231	4789313	4587123	4587295	4587123	4789313	202190
RT336G16	scaffold_37	2289790	2289540	1719681	1719601	1719601	2289790	570189
RT375H24	scaffold_47	659099	659369	797702	797556	659099	797702	138603	X		X
RT156L17	scaffold_67	792788	792975	822101	822139	792788	822139	29351
RT161K05	scaffold_69	119378	119504	218388	217766	119378	218388	99010	X
RT332D20	scaffold_69	318127	318445	231123	230475	230475	318445	87970	X		X	X
RT376F01	scaffold_69	231438	231986	350472	349980	231438	350472	119034	X		X	X
RT321D07	scaffold_69	305126	304861	482892	483439	304861	483439	178578	X		X	X
RT142A20	scaffold_69	350237	349979	503508	503928	349979	503928	153949	X			X
RT300H05	scaffold_99	20665	20818	66384	66183	20665	66384	45719	X
RT183J08	scaffold_99	126328	126424	178633	178510	126328	178633	52305	X		X
RT380K18	scaffold_99	140253	140402	193906	193498	140253	193906	53653	X		X	X

## Sheet: 3 Zebrafish BlastN
BAC	Chr	F_start	F_end	R_start	R_end	C_start	C_end	Span	Microsynteny in Stickleback		Also present in
									in BlastN	in BlastX	Medaka	Danio
RT248D04	1	15200418	15200636	41978706	41978849	15200418	41978849	26778431
RT243P05	1	52966343	52966277	15418103	15418003	15418003	52966343	37548340
RT164O24	1	35340855	35340648	35294737	35294659	35294659	35340855	46196
RT322H22	1	38629069	38628998	38535012	38535168	38535012	38629069	94057	X
RT294H11	1	38629062	38629003	38555586	38555666	38555586	38629062	73476	X
RT260E20	2	2452595	2452730	1503460	1503304	1503304	2452730	949426
RT242M21	2	18653137	18652979	18151758	18151713	18151713	18653137	501424
RT184B22	2	18370688	18370639	18226888	18226961	18226888	18370688	143800	X
RT262H06	2	19618872	19618942	19221092	19221296	19221092	19618942	397850
RT313N22	2	20616948	20616802	20276544	20276693	20276544	20616948	340404
RT262B09	2	26824913	26825038	21564935	21564882	21564882	26825038	5260156
RT260D12	2	27489800	27490023	27709070	27708950	27489800	27709070	219270	X
RT220E03	2	29622320	29622151	29423946	29424059	29423946	29622320	198374	X
RT339A01	2	29696461	29696258	29423946	29424181	29423946	29696461	272515	X
RT242E08	2	32938295	32938197	32813417	32813622	32813417	32938295	124878	X
RT220O16	2	32938296	32938197	32817425	32817473	32817425	32938296	120871	X
RT136C19	2	34533566	34533431	34273964	34274104	34273964	34533566	259602	X
RT225A19	2	35328363	35328232	35127784	35128044	35127784	35328363	200579	X	X	X
RT338A16	2	35781652	35781523	35589095	35589503	35589095	35781652	192557	X	X	X
RT186C10	2	37269034	37268895	37204615	37204744	37204615	37269034	64419	X
RT326O12	2	39492605	39492503	39438839	39439036	39438839	39492605	53766	X
RT324C04	2	42476367	42476260	48215578	48215644	42476260	48215644	5739384
RT196G18	3	15623934	15624090	60799	60896	60799	15624090	15563291
RT245M10	3	6942118	6942046	62840105	62840252	6942046	62840252	55898206
RT129E18	3	10535583	10535657	11805932	11805841	10535583	11805932	1270349
RT258O11	3	45263410	45263537	15652896	15652774	15652774	45263537	29610763
RT161M17	3	31895871	31896078	21100982	21101103	21100982	31896078	10795096
RT327O09	3	23811889	23811778	23648413	23648591	23648413	23811889	163476	X
RT389G20	3	30939141	30939214	31132704	31132442	30939141	31132704	193563	X			X
RT326M13	3	32991218	32990943	31846279	31846163	31846163	32991218	1145055
RT376F13	3	32573689	32573526	32064138	32064066	32064066	32573689	509623
RT384E12	3	49676411	49676145	32064138	32064066	32064066	49676411	17612345
RT381F01	3	32232746	32232962	32272842	32272978	32232746	32272978	40232
RT336J16	3	32255892	32255736	32249014	32249139	32249014	32255892	6878
RT299B10	3	32692138	32692059	32651915	32652033	32651915	32692138	40223	X
RT266D15	3	34119662	34119445	34187103	34186993	34119445	34187103	67658
RT117P22	3	44159002	44159186	42098090	42098234	42098090	44159186	2061096
RT175M08	3	43028315	43028443	43476040	43475758	43028315	43476040	447725
RT378E06	3	43501827	43501957	43690197	43690102	43501827	43690197	188370	X			X
RT303C10	3	43862950	43862748	43583681	43583890	43583681	43862950	279269	X
RT375F09	3	43862950	43862748	43590322	43590439	43590322	43862950	272628	X
RT197N16	3	46577600	46577471	55433870	55433927	46577471	55433927	8856456
RT169C04	3	48714315	48714205	48397450	48397695	48397450	48714315	316865
RT222A11	3	53583360	53583507	53862556	53862636	53583360	53862636	279276
RT265K21	4	1197341	1197448	5682563	5682711	1197341	5682711	4485370
RT392L07	4	5516816	5516938	5167941	5168021	5167941	5516938	348997
RT318D21	4	7206702	7206805	17392558	17392708	7206702	17392708	10186006
RT266H24	4	9030201	9030123	8904290	8904047	8904047	9030201	126154
RT173E19	4	9953626	9953314	20233060	20233191	9953314	20233191	10279877
RT289L21	4	13267455	13267581	13373114	13373003	13267455	13373114	105659	X		X	X
RT119A17	4	15260989	15260902	15145047	15145149	15145047	15260989	115942	X
RT338D14	4	15809982	15809781	15462383	15462272	15462272	15809982	347710
RT101N06	4	16399985	16400091	16547361	16547464	16399985	16547464	147479
RT229G17	4	27545579	27545754	27374507	27374593	27374507	27545754	171247
RT321H19	5	1223205	1223274	75282139	75281682	1223205	75282139	74058934
RT120L09	5	9301227	9300870	9029232	9029109	9029109	9301227	272118
RT122M24	5	14529111	14529277	33849679	33849531	14529111	33849679	19320568
RT197D18	5	14646199	14646297	53145000	53144874	14646199	53145000	38498801
RT197E17	5	14646199	14646297	53145000	53144874	14646199	53145000	38498801
RT241M09	5	15745430	15745296	15689544	15689664	15689544	15745430	55886	X		X	X
RT294D12	5	16010432	16010506	16185041	16184952	16010432	16185041	174609	X			X
RT222E12	5	16908028	16907656	16732508	16732594	16732508	16908028	175520	X
RT243C15	5	20781208	20781289	19481642	19481798	19481642	20781289	1299647
RT377F23	5	19513005	19513101	19701580	19701440	19513005	19701580	188575	X			X
RT237N14	5	21296919	21296846	21154286	21154571	21154286	21296919	142633	X		X	X
RT240A14	5	21188779	21188678	22417392	22417199	21188678	22417392	1228714
RT136O24	5	30196893	30196688	30078011	30078177	30078011	30196893	118882	X
RT339O15	5	37292021	37292146	37506341	37506103	37292021	37506341	214320	X
RT373D22	5	50243961	50244098	50418170	50418067	50243961	50418170	174209	X			X
RT171M22	5	50829570	50829694	50986549	50986258	50829570	50986549	156979	X			X
RT312J12	5	57303158	57303088	55922660	55922832	55922660	57303158	1380498
RT230H09	5	57920617	57920770	58205840	58205625	57920617	58205840	285223	X
RT126M09	6	845842	845665	652523	652634	652523	845842	193319	X
RT158B02	6	2354126	2354055	2198790	2198866	2198790	2354126	155336	X
RT381K14	6	20903510	20903381	20736328	20736409	20736328	20903510	167182	X
RT277K16	6	20945825	20945951	21051104	21050887	20945825	21051104	105279	X		X	X
RT122M20	6	21227908	21227751	21082561	21082842	21082561	21227908	145347	X		X	X
RT294J10	6	21402864	21403055	36088750	36088893	21402864	36088893	14686029
RT376A20	6	37691719	37691813	37769132	37768953	37691719	37769132	77413	X		X	X
RT255H23	6	43594681	43594539	43412016	43412081	43412016	43594681	182665	X			X
RT321C23	6	44887323	44887462	45274638	45274462	44887323	45274638	387315
RT242P24	6	57352472	57352865	55273800	55273724	55273724	57352865	2079141
RT267A11	6	59444549	59444644	59444644	59444549	59444549	59444644	95
RT137D04	7	16999847	17000033	1027036	1026941	1026941	17000033	15973092
RT114J03	7	6314827	6314923	7874164	7874277	6314827	7874277	1559450
RT125B13	7	19712962	19713120	60051893	60051993	19712962	60051993	40339031
RT189P03	7	23103433	23103009	23105671	23105229	23103009	23105671	2662
RT161D23	7	25675471	25675312	25562745	25562993	25562745	25675471	112726	X		X	X
RT143A06	7	28393508	28393756	28565759	28565610	28393508	28565759	172251	X
RT293I20	7	28773520	28773317	28665547	28665700	28665547	28773520	107973	X		X	X
RT280P06	7	29007747	29007620	28820985	28821470	28820985	29007747	186762	X	X	X	X
RT224O01	7	66372392	66372279	29975161	29975029	29975029	66372392	36397363
RT102M10	7	30379420	30379163	53232354	53232193	30379163	53232354	22853191
RT214G07	7	32248236	32248095	57773101	57772988	32248095	57773101	25525006
RT123B03	7	34145077	34145000	33189107	33189038	33189038	34145077	956039
RT317F20	7	74882887	74883129	34417178	34417355	34417178	74883129	40465951
RT300C23	7	37918038	37917849	37742262	37742445	37742262	37918038	175776	X		X	X
RT118K06	7	38460488	38460664	38564858	38564532	38460488	38564858	104370	X		X	X
RT297K03	7	40027913	40028191	40198692	40198253	40027913	40198692	170779	X	X
RT283G02	7	40201787	40201712	40028281	40028463	40028281	40201787	173506	X
RT334P12	7	55010416	55010679	40103863	40103651	40103651	55010679	14907028
RT165F18	7	44853464	44853549	45132604	45132337	44853464	45132604	279140	X
RT139B13	7	45590637	45591159	45780292	45780199	45590637	45780292	189655	X	X
RT133I16	7	47427613	47427521	48038243	48038312	47427521	48038312	610791
RT212G23	7	47635402	47635547	47883218	47883014	47635402	47883218	247816	X		X
RT230H24	7	48055640	48055554	47857737	47857987	47857737	48055640	197903	X			X
RT285L08	7	48038404	48038141	47864160	47864319	47864160	48038404	174244	X
RT148N17	7	48013159	48013382	48255855	48255694	48013159	48255855	242696	X
RT184P22	7	48513820	48513699	48391141	48391209	48391141	48513820	122679	X
RT299L02	7	54504603	54504516	66321198	66321346	54504516	66321346	11816830
RT376E09	7	54506500	54506416	66321198	66321346	54506416	66321346	11814930
RT103J07	7	57542625	57542744	57661651	57661482	57542625	57661651	119026	X
RT179L16	7	70147515	70147590	70307607	70307704	70147515	70307704	160189
RT309G21	7	70147515	70147660	70316453	70316660	70147515	70316660	169145
RT268M06	7	70618849	70618760	70460924	70461010	70460924	70618849	157925	X
RT193E24	7	72673717	72673639	72505541	72505701	72505541	72673717	168176	X	X	X	X
RT126I07	7	73528161	73528280	73543370	73543172	73528161	73543370	15209	X		X
RT329H09	7	73849778	73849703	73890846	73890780	73849703	73890846	41143
RT225N16	8	9444837	9444950	9775924	9775733	9444837	9775924	331087
RT388D08	8	13908648	13908803	49927135	49926910	13908648	49927135	36018487
RT329E16	8	14547067	14546956	23138102	23137954	14546956	23138102	8591146
RT386B13	8	17057783	17057886	15410619	15410691	15410619	17057886	1647267
RT166M06	8	15780744	15780589	15933376	15933222	15780589	15933376	152787
RT334G13	8	16689443	16689308	16524617	16524786	16524617	16689443	164826	X
RT198N09	8	16867787	16867982	17111358	17111246	16867787	17111358	243571	X
RT278H07	8	17706137	17706033	17601804	17601940	17601804	17706137	104333	X	X
RT152H19	8	18653013	18652735	18513612	18513744	18513612	18653013	139401	X		X	X
RT208H06	8	30437431	30437479	30582433	30582385	30437431	30582433	145002	X		X	X
RT181E24	8	33464830	33464881	33970251	33970172	33464830	33970251	505421
RT114N05	8	34274912	34274746	34145056	34145262	34145056	34274912	129856	X		X	X
RT317A07	8	34577651	34577276	34145087	34145262	34145087	34577651	432564
RT179J15	8	34812502	34812446	34383405	34383782	34383405	34812502	429097
RT291A01	8	34577838	34577898	34929135	34928977	34577838	34929135	351297
RT145C19	8	34896105	34896004	34597557	34597609	34597557	34896105	298548	X			X
RT328F17	8	36883468	36883378	36694673	36694880	36694673	36883468	188795	X
RT315E08	8	46236475	46236338	46169881	46169778	46169778	46236475	66697
RT387J15	8	52253922	52254063	53611393	53611497	52253922	53611497	1357575
RT139D17	8	53740603	53740426	52615478	52615717	52615478	53740603	1125125
RT322L23	9	1400177	1400037	1029982	1030047	1029982	1400177	370195
RT302A09	9	2819006	2819096	3101967	3101729	2819006	3101967	282961	X		X	X
RT119H21	9	2959507	2959605	3461698	3461876	2959507	3461876	502369
RT315C09	9	3476543	3476411	3362903	3363075	3362903	3476543	113640	X
RT227O05	9	4236804	4236929	4422175	4422000	4236804	4422175	185371	X
RT133L17	9	4432423	4432355	4315533	4315657	4315533	4432423	116890	X
RT167K17	9	4571529	4571658	4687458	4687314	4571529	4687458	115929	X		X	X
RT321O12	9	7028418	7028696	22594123	22594040	7028418	22594123	15565705
RT169E10	9	9406096	9405978	24084663	24084754	9405978	24084754	14678776
RT243A21	9	10964825	10964951	11128327	11128250	10964825	11128327	163502	X			X
RT130I07	9	17582316	17582192	22867500	22867096	17582192	22867500	5285308
RT388A10	9	35060846	35061112	18261517	18261399	18261399	35061112	16799713
RT299M12	9	28507061	28507012	28388404	28388580	28388404	28507061	118657	X
RT121K02	9	31143679	31143609	31025584	31025670	31025584	31143679	118095	X			X
RT323H09	9	39400709	39400878	47417665	47417782	39400709	47417782	8017073
RT161K05	9	39626745	39626576	43988652	43988037	39626576	43988652	4362076
RT203D03	9	42065902	42066076	42215706	42215583	42065902	42215706	149804	X
RT319G15	9	44097678	44097260	43806038	43806148	43806038	44097678	291640	X
RT142A20	9	44122751	44122252	43839688	43840233	43839688	44122751	283063	X			X
RT312D05	9	43843719	43844028	44119385	44118879	43843719	44119385	275666	X	X
RT322J23	9	43968969	43969212	43921898	43921628	43921628	43969212	47584	X		X
RT321D07	9	44080917	44080448	43981704	43982004	43981704	44080917	99213	X		X	X
RT249N17	9	44133075	44132969	43987060	43987349	43987060	44133075	146015	X		X
RT332D20	9	44093304	44093600	44001172	44000523	44000523	44093600	93077	X		X	X
RT376F01	9	44001485	44002045	44122751	44122253	44001485	44122751	121266	X		X	X
RT270M06	9	44147165	44147076	44001485	44002115	44001485	44147165	145680	X
RT156G09	9	44186546	44186358	44019432	44019631	44019432	44186546	167114	X
RT183F24	9	44023556	44023847	44191387	44191273	44023556	44191387	167831	X
RT161D14	9	48273840	48273941	48494510	48494359	48273840	48494510	220670	X
RT378I03	10	41605699	41605760	366477	366573	366477	41605760	41239283
RT389F17	10	41656862	41656750	1674802	1674650	1674650	41656862	39982212
RT200E04	10	2598161	2598262	7236232	7236344	2598161	7236344	4638183
RT201L07	10	18680481	18680627	18855828	18855703	18680481	18855828	175347	X
RT336H12	10	27727674	27727224	27609885	27610087	27609885	27727674	117789	X	X
RT288L19	11	161290	161215	25075177	25075081	161215	25075177	24913962
RT300H05	11	681312	681165	27675373	27675244	681165	27675373	26994208
RT247I15	11	35435469	35435384	3843605	3843729	3843605	35435469	31591864
RT385J21	11	16726221	16726279	16924348	16924151	16726221	16924348	198127	X
RT138C11	11	26800192	26800017	26696386	26696579	26696386	26800192	103806	X	X	X	X
RT156E24	11	29109381	29109447	29259407	29259279	29109381	29259407	150026	X
RT181O13	11	35392563	35392626	35976771	35976939	35392563	35976939	584376
RT139G06	12	17418894	17418798	6358964	6358857	6358857	17418894	11060037
RT309D14	12	19576329	19576495	21714275	21714462	19576329	21714462	2138133
RT114E14	12	30395798	30395875	28674108	28674246	28674108	30395875	1721767
RT221P14	12	28984078	28983947	29144747	29144615	28983947	29144747	160800
RT121H02	12	31931233	31931125	32238630	32238484	31931125	32238630	307505
RT171E03	12	32238815	32239009	32275795	32275655	32238815	32275795	36980	X		X	X
RT333P24	12	32786072	32785978	32583085	32583228	32583085	32786072	202987	X		X
RT300M19	12	32958526	32958373	32761193	32761608	32761193	32958526	197333	X
RT161K16	12	35177407	35177305	35050634	35050748	35050634	35177407	126773	X
RT388G24	13	21966762	21966613	357897	357754	357754	21966762	21609008
RT113G08	13	1675339	1675144	1439299	1439389	1439299	1675339	236040	X
RT149P20	13	1799708	1799879	2106130	2106042	1799708	2106130	306422
RT303I17	13	2235441	2235505	11183045	11183177	2235441	11183177	8947736
RT335M06	13	34905344	34905427	5175019	5174918	5174918	34905427	29730509
RT131H06	13	6277914	6277688	6231140	6231277	6231140	6277914	46774	X		X	X
RT241G22	13	6677029	6676945	6315140	6314980	6314980	6677029	362049
RT386K14	13	7498464	7498338	7277643	7277722	7277643	7498464	220821	X
RT168H19	13	28884842	28884956	7447779	7447898	7447779	28884956	21437177
RT166P10	13	47217752	47217830	7693801	7693702	7693702	47217830	39524128
RT392K07	13	9193896	9193711	19532650	19532551	9193711	19532650	10338939
RT243O09	13	16958335	16958465	17141523	17141144	16958335	17141523	183188	X		X	X
RT310F22	13	22507491	22507427	22400512	22400646	22400512	22507491	106979	X
RT329D18	13	26308289	26308332	26490122	26489933	26308289	26490122	181833	X
RT330D11	13	27541627	27541524	27415827	27415939	27415827	27541627	125800	X
RT123K24	13	43892930	43892988	43953916	43953847	43892930	43953916	60986	X			X
RT323L03	14	2647818	2647199	2347859	2348419	2347859	2647818	299959	X	X	X
RT249B16	14	2950407	2949892	2804932	2805141	2804932	2950407	145475	X	X		X
RT148O07	14	13723992	13724169	9586501	9586690	9586501	13724169	4137668
RT170M19	14	9688686	9688812	18928642	18928537	9688686	18928642	9239956
RT228A09	14	18777466	18777131	20023767	20023822	18777131	20023822	1246691
RT301N09	14	18777512	18777139	20052659	20052788	18777139	20052788	1275649
RT196H12	14	20052645	20052788	18841655	18841409	18841409	20052788	1211379
RT131P04	14	18841657	18841409	20102192	20102257	18841409	20102257	1260848
RT294K12	14	18997085	18996985	18841673	18842016	18841673	18997085	155412	X		X
RT202L17	14	20103550	20103673	18881897	18881798	18881798	20103673	1221875
RT263C09	14	31553624	31553497	33757581	33757506	31553497	33757581	2204084
RT252A19	14	31640213	31640486	31837974	31837829	31640213	31837974	197761	X		X
RT157H03	14	33509422	33509530	33646554	33646645	33509422	33646645	137223
RT206J05	14	34743383	34743462	34472306	34472104	34472104	34743462	271358	X
RT204I15	15	5140463	5140734	5140463	5140730	5140463	5140734	271
RT183H16	15	41496683	41496802	6866166	6866234	6866166	41496802	34630636
RT248A15	15	8791889	8791990	9134070	9134003	8791889	9134070	342181
RT134E23	15	21852745	21852904	16358011	16358148	16358011	21852904	5494893
RT228N17	15	16464485	16464398	20544666	20544801	16464398	20544801	4080403
RT263K17	15	16747074	16747147	16862603	16862533	16747074	16862603	115529	X
RT310O18	15	20637261	20637119	20399517	20399597	20399517	20637261	237744	X		X
RT235B05	15	20857222	20857336	20976463	20976283	20857222	20976463	119241	X		X	X
RT243N24	15	23542681	23542819	23897834	23897761	23542681	23897834	355153
RT270O03	15	32367690	32367613	24515052	24515228	24515052	32367690	7852638
RT207N18	15	36282763	36282625	36152050	36152224	36152050	36282763	130713	X			X
RT187E07	16	41684970	41685172	6375350	6375453	6375350	41685172	35309822
RT237A18	16	44661084	44660952	7847254	7847168	7847168	44661084	36813916
RT231G05	16	9568399	9568605	9808638	9808484	9568399	9808638	240239	X		X
RT244G21	16	46099372	46099452	11310481	11310364	11310364	46099452	34789088
RT294J19	16	22787804	22787897	22992465	22992327	22787804	22992465	204661	X			X
RT309K05	16	31501029	31500850	31331649	31331696	31331649	31501029	169380	X		X
RT311P01	16	34791178	34791051	34617903	34618007	34617903	34791178	173275	X		X	X
RT375I23	16	43449349	43449113	43282428	43282652	43282428	43449349	166921	X
RT227B03	16	49142562	49142468	48839497	48839630	48839497	49142562	303065
RT331O01	16	51938558	51938678	52177937	52177806	51938558	52177937	239379	X	X		X
RT329E01	16	52709039	52709137	53047242	53047092	52709039	53047242	338203
RT146D09	16	52797686	52797993	53207868	53207789	52797686	53207868	410182
RT163D23	16	53207868	53207789	52797686	52797993	52797686	53207868	410182
RT105C03	17	9890	9983	207771	207615	9890	207771	197881	X		X	X
RT169O03	17	605259	605485	913579	913460	605259	913579	308320
RT312F08	17	1391571	1391437	1150793	1150925	1150793	1391571	240778	X		X
RT105I10	17	9503443	9503616	9600642	9600534	9503443	9600642	97199	X
RT164E11	17	9705628	9705827	10511950	10512053	9705628	10512053	806425
RT304O04	17	9736264	9736323	10548339	10548480	9736264	10548480	812216
RT379I03	17	10548429	10548339	10277413	10277514	10277413	10548429	271016	X
RT138J18	17	10281041	10281577	10496122	10496029	10281041	10496122	215081	X	X
RT110M16	17	11198239	11198042	10935553	10935457	10935457	11198239	262782
RT269J05	17	26507322	26507221	12726988	12726916	12726916	26507322	13780406
RT391K11	17	19122408	19122310	19274472	19274348	19122310	19274472	152162
RT218P20	17	23687775	23687652	21269053	21269248	21269053	23687775	2418722
RT296G21	17	24605117	24605218	53808090	53808204	24605117	53808204	29203087
RT263C19	17	29197913	29198014	29336082	29335828	29197913	29336082	138169	X
RT381F15	17	35591450	35591614	35783307	35783189	35591450	35783307	191857	X		X	X
RT307L05	17	36285977	36285823	36541910	36541859	36285823	36541910	256087
RT183O17	17	38824308	38824463	43213948	43213715	38824308	43213948	4389640
RT255L20	17	38824308	38824463	43213948	43213715	38824308	43213948	4389640
RT124M11	17	41966881	41966962	42114049	42113871	41966881	42114049	147168	X			X
RT238O21	17	44043166	44043253	44341090	44340895	44043166	44341090	297924	X		X	X
RT190M02	18	6459352	6459229	47288337	47288215	6459229	47288337	40829108
RT115C04	18	13881129	13881351	14000708	14000607	13881129	14000708	119579	X
RT242N01	18	13928411	13928599	14065681	14065496	13928411	14065681	137270	X
RT227O23	18	16803605	16803700	17007335	17007124	16803605	17007335	203730	X
RT380D16	18	17934079	17934031	17714561	17714628	17714561	17934079	219518	X
RT218L12	18	19915121	19914983	19818547	19818645	19818547	19915121	96574	X
RT231F19	18	21147930	21147798	20899177	20899310	20899177	21147930	248753	X	X
RT274G17	18	22373905	22373784	22073919	22074000	22073919	22373905	299986	X
RT224N09	18	23058346	23058167	22894384	22894680	22894384	23058346	163962	X		X	X
RT389L02	18	23061249	23061461	23287128	23287010	23061249	23287128	225879	X		X	X
RT245J17	18	23629739	23629628	23432285	23432481	23432285	23629739	197454	X
RT176F07	18	24045927	24045781	23872743	23872852	23872743	24045927	173184	X		X
RT320M23	18	25039541	25039430	24861000	24861182	24861000	25039541	178541	X
RT185J04	18	26145958	26145830	25915754	25915833	25915754	26145958	230204	X			X
RT215K05	18	31508689	31508840	32207839	32207749	31508689	32207839	699150
RT124A06	18	43894086	43894168	43928605	43928478	43894086	43928605	34519	X		X	X
RT247E24	18	45990711	45990621	45751217	45751399	45751217	45990711	239494	X			X
RT281E04	18	45990704	45990599	45821698	45821879	45821698	45990704	169006	X		X	X
RT102M22	19	6386860	6386759	5746745	5746897	5746745	6386860	640115
RT122J09	19	7783396	7783475	7865402	7865288	7783396	7865402	82006	X		X
RT174A01	19	24243257	24243340	9557138	9557217	9557138	24243340	14686202
RT190O08	19	27307646	27307376	9896430	9896152	9896152	27307646	17411494
RT321P13	19	21875592	21875452	21523030	21523210	21523030	21875592	352562
RT245K10	19	24532438	24532526	24751269	24751132	24532438	24751269	218831	X
RT378N10	19	43753323	43753248	27140244	27140331	27140244	43753323	16613079
RT292O01	19	32055308	32055436	31596443	31596542	31596443	32055436	458993
RT249I21	19	36568590	36568476	40988315	40988417	36568476	40988417	4419941
RT154N14	19	36568590	36568476	40999511	40999607	36568476	40999607	4431131
RT111I15	19	36613474	36613676	36723623	36723457	36613474	36723623	110149	X		X	X
RT316P13	19	42436840	42437323	47885087	47885008	42436840	47885087	5448247
RT327G18	19	42438253	42438433	45565307	45565141	42438253	45565307	3127054
RT189G12	19	49537838	49538021	44884221	44884385	44884221	49538021	4653800
RT117A15	19	45323766	45323719	50172985	50172844	45323719	50172985	4849266
RT303P01	20	2259997	2260559	2459489	2459377	2259997	2459489	199492	X	X
RT222A04	20	22220027	22219932	25662637	25662858	22219932	25662858	3442926
RT245C03	20	25662488	25662382	34083938	34083729	25662382	34083938	8421556
RT260E03	20	27028971	27029148	26972917	26972811	26972811	27029148	56337	X
RT326J19	20	31304826	31304319	33720257	33720163	31304319	33720257	2415938
RT270L17	20	31306276	31305735	33720257	33720163	31305735	33720257	2414522
RT267A05	20	36939803	36939718	39378216	39378023	36939718	39378216	2438498
RT335F19	20	39253779	39253640	37099513	37099338	37099338	39253779	2154441
RT273I21	20	40493662	40493464	40166130	40166203	40166130	40493662	327532
RT379H20	20	40710887	40710746	40559599	40559755	40559599	40710887	151288	X
RT389K21	21	1392031	1392134	203783	203681	203681	1392134	1188453
RT328E21	21	554777	555005	636102	636212	554777	636212	81435
RT295H10	21	10721102	10721028	10469029	10469180	10469029	10721102	252073	X
RT314N16	21	10469029	10469180	10721102	10721028	10469029	10721102	252073	X
RT231I07	21	13403832	13403690	13269303	13269395	13269303	13403832	134529	X
RT179F14	21	16233531	16233442	16104366	16104488	16104366	16233531	129165	X
RT251A02	21	16838595	16838516	17033357	17033217	16838516	17033357	194841
RT229I07	21	17725686	17725602	17551733	17551879	17551733	17725686	173953	X
RT263N05	21	17726284	17726374	17828875	17828655	17726284	17828875	102591	X
RT170L19	21	21400866	21400985	21282641	21282773	21282641	21400985	118344
RT151I20	21	24127541	24127435	23981811	23982413	23981811	24127541	145730	X			X
RT118P14	21	29549648	29549549	24736567	24736720	24736567	29549648	4813081
RT318A23	21	25923806	25923959	26700102	26700237	25923806	26700237	776431
RT247I10	21	26769451	26769691	27011726	27011510	26769451	27011726	242275	X
RT312I08	21	28314908	28314974	33822242	33822380	28314908	33822380	5507472
RT333E02	21	31939932	31940090	32382556	32382639	31939932	32382639	442707
RT106M15	21	41490175	41490070	41469217	41469361	41469217	41490175	20958	X	X	X
RT199O02	22	174826	175356	1923825	1923605	174826	1923825	1748999
RT293K20	22	3365669	3365553	1259963	1260161	1259963	3365669	2105706
RT140F07	22	25612339	25612514	16649730	16649838	16649730	25612514	8962784
RT136K19	22	19037729	19037620	18906991	18907122	18906991	19037729	130738	X
RT319E22	22	20786487	20786378	20655920	20655994	20655920	20786487	130567	X		X
RT329M07	22	22899394	22899476	23038812	23038683	22899394	23038812	139418	X		X	X
RT139D20	22	40444738	40444965	40588245	40588084	40444738	40588245	143507	X		X	X
RT333L10	23	19539282	19539054	505168	505305	505168	19539282	19034114
RT380K18	23	4536670	4536524	4449836	4450006	4449836	4536670	86834	X		X	X
RT279L07	23	22009615	22009481	21822653	21822752	21822653	22009615	186962	X	X
RT233I11	23	26217859	26218036	39737032	39737097	26217859	39737097	13519238
RT229D08	23	29345324	29345264	29147608	29147744	29147608	29345324	197716	X		X	X
RT114K01	23	29390432	29390132	29289694	29289763	29289694	29390432	100738	X			X
RT385J20	23	32585844	32585760	32391102	32391292	32391102	32585844	194742	X
RT332I05	23	33897165	33897503	32586578	32586785	32586578	33897503	1310925
RT181N15	23	35421208	35421320	35563344	35563050	35421208	35563344	142136	X		X
RT290D13	23	38523590	38523701	39005573	39005461	38523590	39005573	481983
RT278G01	23	39036722	39036523	38543105	38543290	38543105	39036722	493617
RT321I07	24	12592279	12592345	12880949	12880839	12592279	12880949	288670	X
RT142E10	24	19299531	19299358	24399820	24399730	19299358	24399820	5100462
RT387I06	24	31258608	31258474	29454941	29454754	29454754	31258608	1803854
RT387O11	24	31258608	31258474	29454941	29454754	29454754	31258608	1803854
RT209P06	24	37286527	37286391	37053195	37053355	37053195	37286527	233332	X			X
RT311M15	24	40937876	40937797	40713158	40713760	40713158	40937876	224718	X	X	X	X
RT165A18	25	20452645	20452506	3366529	3366392	3366392	20452645	17086253
RT128D23	25	3650945	3650855	25864839	25864937	3650855	25864937	22214082
RT217J21	25	11054504	11054401	10813684	10813771	10813684	11054504	240820	X
RT319M17	25	17762903	17762740	17545387	17545479	17545387	17762903	217516	X
RT261P03	25	19369918	19369764	21948946	21948827	19369764	21948946	2579182
RT132G04	25	19463072	19462908	31162621	31162548	19462908	31162621	11699713
RT332A11	25	20309197	20309046	20401694	20401635	20309046	20401694	92648
RT157F11	25	27765204	27765302	31252617	31252543	27765204	31252617	3487413
RT175M01	25	32882671	32882832	32879904	32879775	32879775	32882832	3057
RT385I08	25	32882671	32882832	32882832	32882671	32882671	32882832	161
RT108D23	25	34398735	34398684	34255797	34256239	34255797	34398735	142938	X		X	X
RT385L04	25	34732452	34732400	34536904	34537120	34536904	34732452	195548	X
RT118J13	Zv9_scaffold3455	388829	388570	144155	144273	144155	388829	244674	X		X	X
RT314F06	Zv9_scaffold3470	295947	295860	295861	295947	295860	295947	87
