# Supplementary material for: Analysis of BAC-end sequences in rainbow trout: Content characterization and assessment of synteny between trout and other fish genomes
Source: BMC Genomics. 2011 Jun 14;12:314. doi: 10.1186/1471-2164-12-314 (PMC3125269; doi:10.1186/1471-2164-12-314)
Supplement: Additional file 5 — Summary of conserved microsyntenies identified by BlastX analysis with medaka (sheet 1), stickleback (sheet 2) and zebrafish (sheet 3) gene hits. Putative identities of mate paired genes were provided as ENSEMBL protein ID. Forward and reverse hits indicate the orientation of the BES using the forward T7 and the reverse Sp6 sequencing primers, respectively. Span indicates the average distance between the two genes in the corresponding species. [file 1471-2164-12-314-S5.XLS]

## Sheet: 1 Medaka BlastX
BAC	Chr	F_Danio Gene	F_Gene Start	F_Gene End	R_Danio Gene	R_Gene Start	R_Gene End	Microsynteny
RT102M10	3	ENSORLG00000008903	20473370	20474149	ENSORLG00000008985	20536180	20542240	X
RT103A18	17	ENSORLG00000001949	196358	220858	ENSORLG00000002296	1678857	1696834
RT105C03	22	ENSORLG00000012879	6280941	6284855	ENSORLG00000012723	6207929	6237581	X
RT109E04	4	ENSORLG00000006586	11019482	11033438	ENSORLG00000007650	13661446	13679112
RT110G22	14	ENSORLG00000013499	24554187	24566949	ENSORLG00000013137	24197754	24216275
RT111G03	17	ENSORLG00000009010	14886132	14926469	ENSORLG00000009022	14973298	14975744
RT111I15	11	ENSORLG00000007324	16269020	16384991	ENSORLG00000007324	16269020	16384991
RT118B06	14	ENSORLG00000001727	7724953	7729214	ENSORLG00000001857	7817504	7822413
RT118M01	16	ENSORLG00000006449	12052141	12055211	ENSORLG00000006709	12373595	12385893
RT119D16	4	ENSORLG00000014748	28004636	28027410	ENSORLG00000006245	9990424	9995717
RT119E23	5	ENSORLG00000013802	26776970	26787771	ENSORLG00000013752	26726858	26738016	X
RT120L09	9	ENSORLG00000001958	5017380	5038934	ENSORLG00000001934	4993849	4999128	X
RT121H02	19	ENSORLG00000004833	4522446	4532808	ENSORLG00000004764	4415340	4418004
RT125B13	18	ENSORLG00000006037	14009018	14039781	ENSORLG00000004978	11009360	11018602
RT129E18	8	ENSORLG00000000926	1579263	1582867	ENSORLG00000000962	1678558	1682325	X
RT129H05	14	ENSORLG00000004475	11156797	11161119	ENSORLG00000004362	10982387	10988081	X
RT131H06	15	ENSORLG00000009650	23369961	23386300	ENSORLG00000009631	23353596	23363692
RT132G20	23	ENSORLG00000009167	1466353	1484254	ENSORLG00000016118	19103020	19106091
RT135O24	scaffold1064	ENSORLG00000020367	26310	34764	ENSORLG00000020367	26310	34764
RT137D04	18	ENSORLG00000003985	6413231	6418245	ENSORLG00000003938	6365778	6383043	X
RT138C11	5	ENSORLG00000003963	6783102	6786717	ENSORLG00000003935	6712700	6719384	X
RT138O13	9	ENSORLG00000013147	18734941	18776215	ENSORLG00000013050	18692948	18697590	X
RT139D17	9	ENSORLG00000014206	20434667	20455226	ENSORLG00000010898	16540694	16548014
RT139G06	15	ENSORLG00000003746	13986754	14031245	ENSORLG00000002051	9551215	9561030
RT141P11	22	ENSORLG00000011353	4237809	4278514	ENSORLG00000011353	4237809	4278514
RT142A20	21	ENSORLG00000018144	29697077	29884257	ENSORLG00000018144	29697077	29884257
RT149P20	15	ENSORLG00000009860	23593089	23601953	ENSORLG00000009820	23445431	23450256	X
RT151B11	22	ENSORLG00000016199	12548076	12555750	ENSORLG00000016188	12441913	12464433
RT154F23	10	ENSORLG00000004176	11218075	11221373	ENSORLG00000004181	11275926	11277593	X
RT155A17	ultracontig72	ENSORLG00000018939	1236389	1269190	ENSORLG00000019530	2219699	2484076
RT155I15	8	ENSORLG00000008970	12408010	12416138	ENSORLG00000009880	13566187	13570898
RT158D17	22	ENSORLG00000016014	12034041	12062652	ENSORLG00000016086	12108153	12109881
RT159A03	24	ENSORLG00000012653	6120441	6138230	ENSORLG00000012731	6197665	6230795	X
RT160D01	22	ENSORLG00000016014	12034041	12062652	ENSORLG00000016086	12108153	12109881
RT161D23	18	ENSORLG00000007643	18603098	18620113	ENSORLG00000007604	18456151	18461184
RT164K16	1	ENSORLG00000007706	23043448	23053112	ENSORLG00000007642	22857375	22984272	X
RT169C04	8	ENSORLG00000006751	9357454	9396790	ENSORLG00000006841	9460410	9485405
RT169J17	7	ENSORLG00000015446	22723872	22725799	ENSORLG00000015547	22782615	22785185
RT169O03	22	ENSORLG00000016893	13843253	13907118	ENSORLG00000016905	13983052	14014421
RT171E03	19	ENSORLG00000004764	4415340	4418004	ENSORLG00000004758	4391948	4410833
RT173E19	23	ENSORLG00000016381	20149739	20165605	ENSORLG00000016339	19977937	20033782	X
RT175M01	3	ENSORLG00000006244	16887703	16890861	ENSORLG00000006244	16887703	16890861
RT177C03	7	ENSORLG00000015146	22512741	22526900	ENSORLG00000015291	22650004	22659865
RT181B20	4	ENSORLG00000002333	5702345	5706209	ENSORLG00000003329	6390488	6394258
RT181N15	24	ENSORLG00000013819	7404872	7411953	ENSORLG00000013873	7466585	7475463
RT187A12	18	ENSORLG00000007793	18845528	18848866	ENSORLG00000007721	18684821	18696860
RT187G16	19	ENSORLG00000013594	20229426	20279861	ENSORLG00000013649	20354073	20359412
RT189G12	11	ENSORLG00000009865	19518441	19530762	ENSORLG00000009728	19420945	19434410
RT190O08	11	ENSORLG00000002057	4453691	4460255	ENSORLG00000000281	195152	218359
RT193P12	4	ENSORLG00000007650	13661446	13679112	ENSORLG00000000598	1680644	1700372
RT196G18	8	ENSORLG00000011731	15110770	15113382	ENSORLG00000001282	2507800	2514418
RT199I19	5	ENSORLG00000000994	1357553	1368912	ENSORLG00000001082	1483097	1529137
RT200E04	12	ENSORLG00000015251	29502409	29511407	ENSORLG00000005443	8143682	8163724
RT205H21	7	ENSORLG00000004173	7755547	7760664	ENSORLG00000004265	7839300	7878357	X
RT208F02	8	ENSORLG00000016251	21770034	21772831	ENSORLG00000016288	21835744	21844638	X
RT208I02	15	ENSORLG00000009907	23634106	23641594	ENSORLG00000010066	23694303	23780496	X
RT211K06	12	ENSORLG00000008859	13604992	13613251	ENSORLG00000008600	13476114	13506143
RT214G07	3	ENSORLG00000006433	17181095	17206971	ENSORLG00000007572	18867151	18882761
RT215K05	13	ENSORLG00000005551	11822951	11826662	ENSORLG00000005551	11822951	11826662
RT217M05	7	ENSORLG00000000181	279896	292275	ENSORLG00000000153	240903	256493
RT218P20	15	ENSORLG00000001816	8890666	8929348	ENSORLG00000001236	3968874	3971243
RT225A19	17	ENSORLG00000016212	25090152	25095935	ENSORLG00000016268	25180378	25234236	X
RT225L02	24	ENSORLG00000012653	6120441	6138230	ENSORLG00000012731	6197665	6230795	X
RT227B03	16	ENSORLG00000016284	26818281	26834648	ENSORLG00000016244	26655244	26672294	X
RT228N17	13	ENSORLG00000015174	30849532	30869570	ENSORLG00000010035	19638058	19652268
RT232A03	22	ENSORLG00000016349	12775992	12791728	ENSORLG00000016466	12883261	12889678
RT233N16	6	ENSORLG00000007786	12424053	12476056	ENSORLG00000007859	12539815	12542347	X
RT237J22	24	ENSORLG00000012611	6079709	6095802	ENSORLG00000012699	6166361	6168377
RT240J17	18	ENSORLG00000012001	28998338	29000907	ENSORLG00000010593	25726147	25807399
RT249I21	11	ENSORLG00000007124	16256583	16263328	ENSORLG00000007459	16598538	16611238
RT256E12	7	ENSORLG00000015446	22723872	22725799	ENSORLG00000015279	22626214	22628846
RT259P05	12	ENSORLG00000003323	4971162	4981110	ENSORLG00000003651	5582872	5589193
RT264G04	9	ENSORLG00000003551	6643876	6664393	ENSORLG00000003569	6728093	6753247
RT267A11	15	ENSORLG00000003924	14881820	14886300	ENSORLG00000003924	14881820	14886300
RT267B21	9	ENSORLG00000003487	6586047	6639845	ENSORLG00000003569	6728093	6753247	X
RT270L17	24	ENSORLG00000012653	6120441	6138230	ENSORLG00000012731	6197665	6230795	X
RT272B06	12	ENSORLG00000004350	7303907	7321181	ENSORLG00000014325	26888974	26900776
RT273C19	23	ENSORLG00000015076	15948688	15998805	ENSORLG00000010060	3902619	3914721
RT278H07	9	ENSORLG00000009118	13568439	13572349	ENSORLG00000004740	8825207	8829399
RT279C19	17	ENSORLG00000016687	25782947	25785523	ENSORLG00000016447	25494976	25498883
RT279I20	22	ENSORLG00000016199	12548076	12555750	ENSORLG00000016188	12441913	12464433
RT279L07	ultracontig90	ENSORLG00000019952	1861668	1930195	ENSORLG00000019430	1203496	1229991
RT280O10	5	ENSORLG00000003302	5549731	5552290	ENSORLG00000000702	970842	1017240
RT280P06	3	ENSORLG00000006802	17870673	17900589	ENSORLG00000006737	17796104	17801782	X
RT280P19	8	ENSORLG00000003284	5646506	5665560	ENSORLG00000003410	5738647	5739866	X
RT282M03	17	ENSORLG00000016374	25442991	25462381	ENSORLG00000004854	5714247	5734728
RT290H06	12	ENSORLG00000007426	12348132	12373883	ENSORLG00000007339	12256095	12269949
RT300H05	7	ENSORLG00000011479	17965864	17974660	ENSORLG00000011415	17905609	17924546
RT300I01	16	ENSORLG00000005457	10265759	10557833	ENSORLG00000005457	10265759	10557833
RT301B07	19	ENSORLG00000012340	17513899	17519022	ENSORLG00000012173	17266201	17271741
RT301P21	5	ENSORLG00000015557	28334671	28338424	ENSORLG00000015564	28363252	28367350	X
RT302P03	7	ENSORLG00000015237	22578629	22587125	ENSORLG00000015132	22508052	22511540
RT304D16	4	ENSORLG00000006488	10611922	10624789	ENSORLG00000006187	9964669	9974743
RT306L09	22	ENSORLG00000017138	14641870	14647332	ENSORLG00000017115	14599354	14612239	X
RT308I09	17	ENSORLG00000017409	27887395	27941037	ENSORLG00000017330	27845534	27855638
RT309D14	19	ENSORLG00000003112	1589993	1593076	ENSORLG00000003054	1487860	1492781	X
RT311M15	19	ENSORLG00000007330	7834959	7878792	ENSORLG00000007193	7781364	7785836	X
RT312D05	21	ENSORLG00000018144	29697077	29884257	ENSORLG00000018144	29697077	29884257
RT312F08	22	ENSORLG00000017058	14470433	14476561	ENSORLG00000017024	14345739	14359225
RT313N22	17	ENSORLG00000013763	21633050	21656703	ENSORLG00000005432	6238894	6266251
RT317F20	6	ENSORLG00000006050	10650625	10677221	ENSORLG00000005924	10550484	10556413	X
RT317O11	1	ENSORLG00000001511	3303006	3310870	ENSORLG00000013949	34110814	34136216
RT319B19	17	ENSORLG00000016041	24846052	24857833	ENSORLG00000016070	24913344	24914427	X
RT321C23	5	ENSORLG00000011220	21752791	21845852	ENSORLG00000011363	21999057	22057159	X
RT321O12	21	ENSORLG00000012399	11726140	11748742	ENSORLG00000012157	11480283	11514524
RT324J11	9	ENSORLG00000015379	24600052	24602442	ENSORLG00000003923	7036918	7040070
RT326J19	24	ENSORLG00000012653	6120441	6138230	ENSORLG00000012731	6197665	6230795	X
RT327G18	11	ENSORLG00000004542	9805243	9806998	ENSORLG00000012689	22729394	22731746
RT329G11	9	ENSORLG00000003809	6973668	6975395	ENSORLG00000003657	6815023	6819280	X
RT330N03	21	ENSORLG00000013572	13924557	13948842	ENSORLG00000013992	15858883	15933621
RT330P11	11	ENSORLG00000000662	923556	972468	ENSORLG00000000744	1057078	1089736	X
RT336J16	8	ENSORLG00000016761	23383776	23421728	ENSORLG00000016761	23383776	23421728
RT337B21	1	ENSORLG00000002702	10350805	10366665	ENSORLG00000001665	3804857	3808118
RT338A16	17	ENSORLG00000007314	12537853	12552624	ENSORLG00000007454	12687579	12697088	X
RT338D14	23	ENSORLG00000015425	16969516	16978048	ENSORLG00000015308	16870321	16888229	X
RT374P13	1	ENSORLG00000001511	3303006	3310870	ENSORLG00000002846	10487631	10498758
RT375D09	9	ENSORLG00000012899	18552327	18575615	ENSORLG00000002028	5067402	5071566
RT376A20	4	ENSORLG00000015929	30261012	30264242	ENSORLG00000015903	30201079	30209654
RT376E19	19	ENSORLG00000011201	15116142	15138436	ENSORLG00000004373	2992101	3006115
RT376F01	21	ENSORLG00000018144	29697077	29884257	ENSORLG00000018144	29697077	29884257
RT377L19	22	ENSORLG00000018012	23116691	23156480	ENSORLG00000018021	23161093	23308169
RT378F14	22	ENSORLG00000017903	20942513	20957845	ENSORLG00000017887	20773157	20838002	X
RT379K05	22	ENSORLG00000016723	13457328	13472700	ENSORLG00000016762	13556058	13564975
RT380K18	7	ENSORLG00000011390	17783472	17810873	ENSORLG00000011233	17700054	17710492
RT381F01	8	ENSORLG00000016761	23383776	23421728	ENSORLG00000016761	23383776	23421728
RT381N03	6	ENSORLG00000010594	16206394	16210477	ENSORLG00000010553	16159835	16170291
RT385G02	ultracontig115	ENSORLG00000020095	199606	242767	ENSORLG00000020079	115104	118401
RT387I06	20	ENSORLG00000004009	3005709	3018516	ENSORLG00000005476	8488648	8524790
RT387J15	9	ENSORLG00000011306	16910186	16920102	ENSORLG00000011216	16864252	16883167	X
RT387O11	20	ENSORLG00000004009	3005709	3018516	ENSORLG00000005476	8488648	8524790
RT389K21	12	ENSORLG00000007495	12419775	12437031	ENSORLG00000009974	14802571	14803151
RT392L07	24	ENSORLG00000016892	14949212	14951405	ENSORLG00000016983	15049160	15055979	X

## Sheet: 2 Stickleback  BlastX
BAC	Chr	F_Danio Gene	F_Gene Start	F_Gene End	R_Danio Gene	R_Gene Start	R_Gene End	Microsynteny
RT102M10	groupII	ENSGACG00000015879	11672408	11673434	ENSGACG00000015885	11722154	11730039	X
RT105C03	groupXV	ENSGACG00000010590	9643588	9648725	ENSGACG00000010634	9681766	9697500	X
RT106M15	groupVII	ENSGACG00000020865	27075492	27089739	ENSGACG00000020748	23994700	24002922
RT110G22	scaffold_132	ENSGACG00000001911	188483	197401	ENSGACG00000001796	91302	106229
RT111I15	groupX	ENSGACG00000001993	1265354	1365800	ENSGACG00000001993	1265354	1365800
RT116N23	groupVIII	ENSGACG00000011585	14836458	14839125	ENSGACG00000011551	14785692	14795435	X
RT118B06	groupVII	ENSGACG00000020431	18512998	18516229	ENSGACG00000020438	18578956	18582949
RT119D16	groupVIII	ENSGACG00000014562	19137824	19155314	ENSGACG00000009686	12471986	12475464
RT119E23	groupXVII	ENSGACG00000010085	10425951	10434898	ENSGACG00000010055	10367725	10395569	X
RT119H21	groupXVI	ENSGACG00000004808	10104986	10129378	ENSGACG00000004887	10159706	10172697	X
RT120L09	groupXIII	ENSGACG00000004500	1871444	1886502	ENSGACG00000004529	1906098	1914213	X
RT125B13	groupVII	ENSGACG00000019425	4527601	4549900	ENSGACG00000019618	6797008	6801627
RT129E18	groupXI	ENSGACG00000014410	15160001	15162964	ENSGACG00000014433	15225407	15228110	X
RT129H10	groupV	ENSGACG00000009745	11535858	11541122	ENSGACG00000009704	11498357	11508484	X
RT130I07	groupXVI	ENSGACG00000001746	2430228	2483423	ENSGACG00000001816	2495273	2497944
RT130L11	groupIX	ENSGACG00000016029	906876	912927	ENSGACG00000019097	15397739	15401088
RT131H06	groupVI	ENSGACG00000006526	7891342	7896813	ENSGACG00000006549	7902558	7910925
RT132G20	groupIV	ENSGACG00000019123	21801158	21808910	ENSGACG00000019938	31122014	31125008
RT135O24	groupXVIII	ENSGACG00000005960	3138884	3167789	ENSGACG00000005960	3138884	3167789
RT138C11	scaffold_27	ENSGACG00000001215	3478954	3481727	ENSGACG00000001222	3523389	3526548	X
RT138J18	groupXV	ENSGACG00000004306	220992	223798	ENSGACG00000004177	197027	206553	X
RT138O13	groupXIII	ENSGACG00000011938	13375455	13403912	ENSGACG00000011893	13339590	13344369	X
RT139D17	groupXIII	ENSGACG00000012410	14441915	14459680	ENSGACG00000010756	11854911	11860754
RT139G06	groupVI	ENSGACG00000011058	14173063	14189603	ENSGACG00000011092	14289079	14293110	X
RT141P11	groupXV	ENSGACG00000011100	10442747	10472910	ENSGACG00000011100	10442747	10472910
RT142A20	scaffold_69	ENSGACG00000000274	196695	364852	ENSGACG00000000274	196695	364852
RT144L20	groupXI	ENSGACG00000013787	13506470	13516007	ENSGACG00000013741	13429341	13440412
RT147C15	groupXX	ENSGACG00000012559	14036940	14042536	ENSGACG00000012432	13657980	13668172
RT149P20	groupVI	ENSGACG00000006310	7762917	7774536	ENSGACG00000006356	7839496	7843225	X
RT152H05	groupVI	ENSGACG00000010922	13920852	13932184	ENSGACG00000008912	10403778	10405960
RT155A17	groupXIX	ENSGACG00000007601	8768260	8787109	ENSGACG00000009015	10148833	10182681
RT155I15	groupXI	ENSGACG00000011709	10727745	10734519	ENSGACG00000011706	10721293	10726129
RT156A09	groupV	ENSGACG00000010205	12116420	12128789	ENSGACG00000010205	12116420	12128789
RT158D17	groupXV	ENSGACG00000008119	5416596	5427748	ENSGACG00000008015	5358746	5360931
RT159A03	groupXVIII	ENSGACG00000009637	9330965	9346541	ENSGACG00000009555	9268505	9288381	X
RT160D01	groupXV	ENSGACG00000008119	5416596	5427748	ENSGACG00000008015	5358746	5360931
RT161D23	groupVII	ENSGACG00000019119	2726309	2733138	ENSGACG00000019137	2804573	2807645
RT164K16	groupIX	ENSGACG00000017147	6328134	6335077	ENSGACG00000017172	6342854	6488704
RT164O24	groupIX	ENSGACG00000017233	7060198	7084811	ENSGACG00000017250	7131393	7145303	X
RT169C04	groupXI	ENSGACG00000010280	8052383	8085245	ENSGACG00000010312	8137796	8160415
RT169E10	groupI	ENSGACG00000014627	22403687	22410614	ENSGACG00000014909	23203589	23205788
RT169J17	groupXII	ENSGACG00000010849	13757432	13759802	ENSGACG00000010885	13802037	13804674
RT169O03	groupXV	ENSGACG00000006040	2368176	2420656	ENSGACG00000006086	2446883	2473326
RT171E03	groupV	ENSGACG00000006543	8395636	8399368	ENSGACG00000006530	8380544	8394690
RT173E19	groupIV	ENSGACG00000020031	31984940	31991861	ENSGACG00000020017	31925264	31944068	X
RT175M01	groupII	ENSGACG00000015551	9011385	9015400	ENSGACG00000015551	9011385	9015400
RT177C03	groupXII	ENSGACG00000010714	13624473	13634878	ENSGACG00000010800	13705002	13714105
RT181B20	groupVIII	ENSGACG00000003277	1260065	1263925	ENSGACG00000013444	17400511	17403276
RT181N15	groupXVIII	ENSGACG00000011365	11611960	11619409	ENSGACG00000011427	11653718	11661763
RT189G12	groupX	ENSGACG00000002683	2713466	2724781	ENSGACG00000002660	2630541	2636997
RT196G18	groupXI	ENSGACG00000013041	12678198	12679257	ENSGACG00000014872	16201519	16205012
RT197B14	groupI	ENSGACG00000004611	323141	324782	ENSGACG00000013384	17445282	17450622
RT197K14	groupVI	ENSGACG00000002880	2129480	2170937	ENSGACG00000002936	2215013	2232639
RT198M04	groupX	ENSGACG00000009772	15053871	15061353	ENSGACG00000009746	14996770	15014430	X
RT200E04	groupXIV	ENSGACG00000018280	13360250	13364679	ENSGACG00000016260	3433582	3446130
RT201A11	groupIX	ENSGACG00000019885	19919461	19931018	ENSGACG00000019570	18304684	18306204
RT204I15	groupI	ENSGACG00000004611	323141	324782	ENSGACG00000004603	295708	297034
RT205H21	groupIII	ENSGACG00000016384	10189265	10200962	ENSGACG00000013719	1686892	1688959
RT208E03	groupXII	ENSGACG00000010703	13617729	13620841	ENSGACG00000010752	13668552	13675250
RT213J07	groupIII	ENSGACG00000017854	16226131	16232701	ENSGACG00000017893	16251876	16277818
RT213J08	groupIII	ENSGACG00000017854	16226131	16232701	ENSGACG00000017893	16251876	16277818
RT215K05	groupI	ENSGACG00000010349	10757791	10764221	ENSGACG00000010349	10757791	10764221
RT217M05	groupXII	ENSGACG00000005177	5612211	5621953	ENSGACG00000005209	5645786	5668822
RT219N19	groupXIII	ENSGACG00000007218	6430504	6435884	ENSGACG00000009965	9729326	9742561
RT225L02	groupXVIII	ENSGACG00000009637	9330965	9346541	ENSGACG00000009555	9268505	9288381	X
RT227B03	groupXX	ENSGACG00000013174	15741034	15750570	ENSGACG00000013148	15642253	15646939	X
RT229G17	groupIV	ENSGACG00000019020	20755278	20823119	ENSGACG00000019018	20714428	20740982
RT232A03	groupXV	ENSGACG00000007731	4832967	4844176	ENSGACG00000007632	4780380	4785091
RT233I11	groupXII	ENSGACG00000011477	15259940	15264951	ENSGACG00000011358	15176620	15182331
RT236C08	groupXIX	ENSGACG00000004063	5536933	5596257	ENSGACG00000012874	16640414	16646855
RT240C20	groupXI	ENSGACG00000011284	9823253	9830160	ENSGACG00000011274	9721384	9723273	X
RT243P05	groupIX	ENSGACG00000017633	8550155	8556006	ENSGACG00000016888	5862469	5870022
RT244G21	groupXX	ENSGACG00000012292	13425309	13464336	ENSGACG00000012231	13363769	13368689	X
RT245M10	groupXI	ENSGACG00000012276	11364506	11369640	ENSGACG00000011960	10923087	10934128
RT246O05	groupI	ENSGACG00000013682	19641380	19732071	ENSGACG00000013610	19178650	19180421
RT247I10	groupVII	ENSGACG00000020440	18611320	18615153	ENSGACG00000020650	21741911	21756124
RT247L04	groupXII	ENSGACG00000006835	8674626	8685707	ENSGACG00000006774	8617096	8624193
RT249B16	groupIV	ENSGACG00000017912	9909472	9912415	ENSGACG00000017915	10058032	10072737	X
RT249I21	groupX	ENSGACG00000001991	1255409	1260610	ENSGACG00000002034	1487400	1504988
RT250O03	groupII	ENSGACG00000017622	22996403	23017997	ENSGACG00000014089	372697	376857
RT253A04	scaffold_196	ENSGACG00000013454	56163	74074	ENSGACG00000013440	23904	32617	X
RT256E12	groupXII	ENSGACG00000010849	13757432	13759802	ENSGACG00000010788	13691180	13694620
RT259G18	groupVII	ENSGACG00000019355	4218279	4219571	ENSGACG00000020006	9370306	9377779
RT259P05	groupXIV	ENSGACG00000015887	1865711	1870969	ENSGACG00000015914	2165191	2169019	X
RT260D12	groupIII	ENSGACG00000017719	15823222	15836106	ENSGACG00000014377	4022743	4029143
RT264G04	groupXIII	ENSGACG00000006242	4868797	4886528	ENSGACG00000006289	4920356	4945861
RT267A11	scaffold_156	ENSGACG00000001302	62339	64247	ENSGACG00000001302	62339	64247
RT267B21	groupXIII	ENSGACG00000006220	4822900	4865643	ENSGACG00000006289	4920356	4945861	X
RT270L17	groupXVIII	ENSGACG00000009637	9330965	9346541	ENSGACG00000009555	9268505	9288381	X
RT270P06	groupVI	ENSGACG00000009577	11325609	11341955	ENSGACG00000009527	11230354	11232784
RT271D23	groupXVII	ENSGACG00000011892	14100397	14121542	ENSGACG00000011871	14060347	14064512	X
RT271J05	groupVII	ENSGACG00000019393	4344270	4348353	ENSGACG00000019411	4413660	4415884
RT272B06	groupXIV	ENSGACG00000016051	2934465	2944876	ENSGACG00000018470	14398698	14411000
RT273C19	groupIV	ENSGACG00000019785	29972662	30015811	ENSGACG00000018865	18741714	18751286
RT278H07	groupXIII	ENSGACG00000009941	9724859	9728795	ENSGACG00000007218	6430504	6435884
RT278M12	groupXI	ENSGACG00000006606	3172985	3193999	ENSGACG00000008875	6054503	6066827
RT279C19	groupIII	ENSGACG00000013415	1446399	1449815	ENSGACG00000013626	1636266	1639447
RT279L07	groupXII	ENSGACG00000012683	16770249	16813525	ENSGACG00000013289	18251773	18260275
RT280P06	groupII	ENSGACG00000015645	9767824	9787636	ENSGACG00000015638	9716095	9718781	X
RT280P19	groupXI	ENSGACG00000009057	6248585	6263470	ENSGACG00000008937	6189394	6191153	X
RT282I21	groupXIII	ENSGACG00000012150	13894962	13895852	ENSGACG00000014297	18694585	18697213
RT282M03	groupIII	ENSGACG00000013708	1661866	1678091	ENSGACG00000015713	8958002	8973430
RT283C21	groupVII	ENSGACG00000019355	4218279	4219571	ENSGACG00000020006	9370306	9377779
RT300H05	scaffold_99	ENSGACG00000000059	14396	22569	ENSGACG00000000063	60463	72490
RT300I01	groupX	ENSGACG00000003938	5549149	5742920	ENSGACG00000003938	5549149	5742920
RT301B07	groupV	ENSGACG00000003904	4543532	4549752	ENSGACG00000003817	4429836	4435379
RT301P21	scaffold_27	ENSGACG00000000451	926103	928923	ENSGACG00000000449	899936	901178	X
RT302P03	groupXII	ENSGACG00000010752	13668552	13675250	ENSGACG00000010703	13617729	13620841
RT304D16	groupVIII	ENSGACG00000009517	12041725	12054205	ENSGACG00000009769	12519822	12529347
RT304K18	groupVI	ENSGACG00000010922	13920852	13932184	ENSGACG00000008912	10403778	10405960
RT308I09	groupIII	ENSGACG00000017893	16251876	16277818	ENSGACG00000017852	16219849	16221574
RT311M15	groupV	ENSGACG00000008379	10371534	10399882	ENSGACG00000008278	10314662	10318475	X
RT312D05	scaffold_69	ENSGACG00000000274	196695	364852	ENSGACG00000000274	196695	364852
RT312F08	groupXV	ENSGACG00000006368	2775626	2781193	ENSGACG00000006298	2709167	2719012
RT312J12	groupXIV	ENSGACG00000015461	94332	103662	ENSGACG00000016171	3296436	3315194
RT313J20	groupVI	ENSGACG00000006468	7878617	7883397	ENSGACG00000006549	7902558	7910925	X
RT313N22	groupIII	ENSGACG00000014860	6023629	6035088	ENSGACG00000014614	5190441	5212962
RT316G21	groupXVI	ENSGACG00000005372	10595505	10608371	ENSGACG00000005368	10569413	10570399	X
RT317O11	groupIX	ENSGACG00000019739	19281943	19288069	ENSGACG00000018563	13016514	13027879
RT319B19	groupIII	ENSGACG00000013855	2170360	2180898	ENSGACG00000013835	2123321	2125079	X
RT321C23	groupXVII	ENSGACG00000011735	13481777	13501692	ENSGACG00000011748	13592528	13625997	X
RT322J23	scaffold_69	ENSGACG00000000272	195181	196587	ENSGACG00000000274	196695	364852
RT326J19	groupXVIII	ENSGACG00000009637	9330965	9346541	ENSGACG00000009555	9268505	9288381	X
RT326M13	groupXI	ENSGACG00000013625	13347881	13349295	ENSGACG00000013694	13410946	13415428	X
RT327G18	groupX	ENSGACG00000006780	9481735	9483945	ENSGACG00000005407	7974298	7976605
RT329E16	groupXII	ENSGACG00000013136	18002252	18025630	ENSGACG00000004544	4071204	4077838
RT329G11	groupXIII	ENSGACG00000006569	5131577	5133164	ENSGACG00000006363	5017043	5021126	X
RT331O14	groupXII	ENSGACG00000013136	18002252	18025630	ENSGACG00000004544	4071204	4077838
RT332D20	scaffold_69	ENSGACG00000000274	196695	364852	ENSGACG00000000274	196695	364852
RT338D14	groupIV	ENSGACG00000019838	30707414	30712890	ENSGACG00000019806	30547378	30561073	X
RT374K10	groupXVI	ENSGACG00000001577	1707019	1718011	ENSGACG00000001590	1859426	1918102	X
RT374K13	groupXVI	ENSGACG00000001577	1707019	1718011	ENSGACG00000001590	1859426	1918102	X
RT375H24	scaffold_47	ENSGACG00000000802	658836	659771	ENSGACG00000000817	795826	800800
RT376F01	scaffold_69	ENSGACG00000000274	196695	364852	ENSGACG00000000274	196695	364852
RT377M14	groupV	ENSGACG00000006213	8171418	8177833	ENSGACG00000004214	4919290	4923420
RT379K05	groupXV	ENSGACG00000005888	2129180	2141025	ENSGACG00000005935	2191219	2201572
RT380K18	scaffold_99	ENSGACG00000000064	120823	140801	ENSGACG00000000069	192111	195048
RT385F09	groupXVII	ENSGACG00000008752	8333030	8396928	ENSGACG00000008760	8404023	8409573
RT385G02	groupIV	ENSGACG00000016649	2820628	2854957	ENSGACG00000016665	2887403	2890751
RT385I08	groupII	ENSGACG00000015551	9011385	9015400	ENSGACG00000015551	9011385	9015400
RT387J15	groupXIII	ENSGACG00000010939	12113077	12122518	ENSGACG00000010919	12083421	12091566	X
RT388D08	groupVIII	ENSGACG00000008647	9818037	9827048	ENSGACG00000008209	9474832	9483994
RT388G24	groupVI	ENSGACG00000002470	711866	729652	ENSGACG00000002447	666448	669910
RT389F17	groupXIII	ENSGACG00000009100	9038936	9050549	ENSGACG00000008977	8994821	9013077
RT389K21	groupXIV	ENSGACG00000016822	5920777	5931385	ENSGACG00000017364	7439765	7441014
RT392G18	groupXVII	ENSGACG00000010090	10436955	10467078	ENSGACG00000010154	10508146	10510188	X
RT392H22	groupXVII	ENSGACG00000010090	10436955	10467078	ENSGACG00000010154	10508146	10510188	X
RT392L07	groupXVIII	ENSGACG00000013370	15600702	15602924	ENSGACG00000013310	15533632	15540304	X

## Sheet: 3 Danio BlastX
BAC	Chr	F_Danio Gene	F_Gene Start	F_Gene End	R_Danio Gene	R_Gene Start	R_Gene End	Microsynteny
RT102M10	7	ENSDARG00000036055	30377981	30379395	ENSDARG00000005840	53229682	53249061
RT102M22	19	ENSDARG00000079372	6354742	6392621	ENSDARG00000002696	5730429	5749866
RT103A18	2	ENSDARG00000060054	43717977	43737245	ENSDARG00000074131	43765423	43801060	X
RT106M15	21	ENSDARG00000010085	41503345	41537355	ENSDARG00000053547	41442012	41484646	X
RT111I15	19	ENSDARG00000028533	36588317	36888387	ENSDARG00000028533	36588317	36888387
RT118J01	22	ENSDARG00000042799	17414739	17423832	ENSDARG00000062355	17459191	17472794	X
RT118P14	21	ENSDARG00000014017	29535097	29550468	ENSDARG00000073707	24703685	24800627
RT120L09	5	ENSDARG00000067549	9229869	9304320	ENSDARG00000042892	9011964	9038469	X
RT121H02	12	ENSDARG00000007465	31921593	31934556	ENSDARG00000091836	32233742	32247789
RT125B13	7	ENSDARG00000009610	19689263	19760087	ENSDARG00000017315	60051454	60065244
RT129E18	3	ENSDARG00000044938	10535521	10548180	ENSDARG00000040387	11800527	11832149
RT129H05	10	ENSDARG00000002196	26004029	26016671	ENSDARG00000035333	34616997	34622392
RT130A08	4	ENSDARG00000077113	5239627	5240565	ENSDARG00000010784	20424680	20519848
RT130I07	9	ENSDARG00000001220	17562093	17802548	ENSDARG00000069844	22866973	22871390
RT131H06	13	ENSDARG00000063187	6258472	6280133	ENSDARG00000014946	6230710	6244176
RT138C11	11	ENSDARG00000089449	26797637	26805137	ENSDARG00000056805	26689025	26706634	X
RT138J18	17	ENSDARG00000019150	10280426	10283287	ENSDARG00000016636	10455926	10510720	X
RT139B13	7	ENSDARG00000046127	45587261	45592934	ENSDARG00000011301	45761862	45782260	X
RT139D17	8	ENSDARG00000011027	53708709	53785291	ENSDARG00000038422	52614993	52644376
RT139G06	12	ENSDARG00000061194	17404493	17451722	ENSDARG00000073771	6330711	6364880
RT139O02	18	ENSDARG00000056764	21054705	21181511	ENSDARG00000041062	20979473	20999562
RT141P11	17	ENSDARG00000030490	38740989	38766540	ENSDARG00000030490	38740989	38766540
RT144E24	2	ENSDARG00000054290	37900578	37928230	ENSDARG00000054304	37974150	37978416
RT144L20	3	ENSDARG00000020326	46531758	46589137	ENSDARG00000030756	55442890	55458859
RT148O07	14	ENSDARG00000037655	13711343	13783237	ENSDARG00000058302	9577245	9593057
RT149P20	13	ENSDARG00000023722	1799707	1840205	ENSDARG00000079957	2094953	2116488	X
RT154F23	14	ENSDARG00000090348	2507189	2509570	ENSDARG00000088522	2446347	2448707	X
RT156G09	9	ENSDARG00000095675	44149683	44215400	ENSDARG00000028213	43967888	44147003
RT159A03	20	ENSDARG00000022767	31295686	31310798	ENSDARG00000004877	33614333	33729652
RT160M18	10	ENSDARG00000014058	16918678	16927369	ENSDARG00000039354	17573496	17581151
RT161K05	9	ENSDARG00000055136	39613770	39639338	ENSDARG00000028213	43967888	44147003
RT164O24	1	ENSDARG00000074677	35322205	35361833	ENSDARG00000037018	35203452	35317774
RT168H19	13	ENSDARG00000039399	28873360	28898024	ENSDARG00000091398	7362553	7453879
RT169C04	3	ENSDARG00000089292	48686653	48834155	ENSDARG00000069937	48319132	48400816
RT169J17	23	ENSDARG00000070393	34148548	34255969	ENSDARG00000017811	33965946	33971413
RT170L19	21	ENSDARG00000062003	21400866	21468161	ENSDARG00000007181	21281876	21298425	X
RT171E03	12	ENSDARG00000091836	32233742	32247789	ENSDARG00000009341	32250714	32282549
RT171G04	4	ENSDARG00000086955	43037939	43041919	ENSDARG00000015931	5161011	5176115
RT173E19	4	ENSDARG00000045750	9953286	9973630	ENSDARG00000030614	20141972	20251089
RT175M01	25	ENSDARG00000012603	32878821	32885649	ENSDARG00000012603	32878821	32885649
RT180L14	7	ENSDARG00000056741	27636641	27657933	ENSDARG00000056781	27452377	27490514
RT181N15	23	ENSDARG00000030830	35414269	35448365	ENSDARG00000076486	35556318	35589221
RT183O17	17	ENSDARG00000053713	38770786	38882438	ENSDARG00000053517	43085339	43264853
RT185K06	6	ENSDARG00000074002	40559930	40577066	ENSDARG00000075209	40666290	40675279
RT187A12	7	ENSDARG00000017504	9529246	9569833	ENSDARG00000054829	25760347	25788780
RT189G12	19	ENSDARG00000086514	49521881	49553686	ENSDARG00000035660	44872518	44907540
RT189P03	7	ENSDARG00000078731	23101878	23106404	ENSDARG00000078731	23101878	23106404
RT190O08	19	ENSDARG00000008832	27295873	27309312	ENSDARG00000062962	9855219	9897776
RT193E24	7	ENSDARG00000088100	72665754	72689906	ENSDARG00000078615	72489000	72511552	X
RT196G18	3	ENSDARG00000057910	15470754	15630949	ENSDARG00000021293	51295	72129
RT199O02	22	ENSDARG00000074332	157827	182805	ENSDARG00000039687	1923539	1925263
RT200E04	10	ENSDARG00000058949	2595456	2607514	ENSDARG00000013457	7220903	7289147
RT202I15	10	ENSDARG00000014939	17622152	17704565	ENSDARG00000014058	16918678	16927369
RT204I15	15	ENSDARG00000087761	5146846	5147769	ENSDARG00000087761	5146846	5147769
RT209P06	24	ENSDARG00000090429	37284106	37343667	ENSDARG00000040041	37031305	37056313
RT214G07	7	ENSDARG00000060639	32203507	32251157	ENSDARG00000091803	57751665	57779964
RT215K05	18	ENSDARG00000061873	31504812	31509813	ENSDARG00000053036	32201377	32207968
RT218P20	17	ENSDARG00000088699	23651267	23724511	ENSDARG00000021916	21262717	21271479
RT219N19	8	ENSDARG00000019130	17598092	17605595	ENSDARG00000043571	13441220	13465529
RT222A04	20	ENSDARG00000011703	22202472	22246469	ENSDARG00000004517	25655479	25669115
RT225A19	2	ENSDARG00000038754	35324470	35332623	ENSDARG00000020771	34961597	35194948	X
RT225L02	20	ENSDARG00000022767	31295686	31310798	ENSDARG00000004877	33614333	33729652
RT227B03	16	ENSDARG00000069755	49065324	49152177	ENSDARG00000041483	48820172	48848780	X
RT227E13	14	ENSDARG00000087599	38030304	38126922	ENSDARG00000095676	37614221	37618235
RT227O05	9	ENSDARG00000078117	4235364	4402553	ENSDARG00000078117	4235364	4402553
RT228N17	15	ENSDARG00000079931	16462484	16505393	ENSDARG00000013892	20509853	20631180
RT230G18	20	ENSDARG00000043220	20037014	20255031	ENSDARG00000079369	20350894	20384506	X
RT231F19	18	ENSDARG00000056764	21054705	21181511	ENSDARG00000041081	20893927	20900929	X
RT233I11	23	ENSDARG00000086471	26166659	26230198	ENSDARG00000008788	39704032	39743425
RT237J22	20	ENSDARG00000061040	6140108	6182554	ENSDARG00000027940	33572919	33574531
RT237O06	9	ENSDARG00000028731	42229861	42280078	ENSDARG00000055934	11007220	11029926
RT244D03	15	ENSDARG00000041032	30642024	30643346	ENSDARG00000060723	36919607	36996146
RT244G21	16	ENSDARG00000060532	45996073	46132330	ENSDARG00000086742	11308123	11319401
RT245K10	19	ENSDARG00000069150	24525495	24552368	ENSDARG00000070702	24749218	24753488
RT245M10	3	ENSDARG00000046061	6919921	6943142	ENSDARG00000052344	62835661	62856777
RT249B16	14	ENSDARG00000079640	2947991	2950402	ENSDARG00000058875	2739401	2805579	X
RT249I21	19	ENSDARG00000035677	36567664	36584217	ENSDARG00000011564	40986383	41015733
RT252A19	14	ENSDARG00000061548	31631760	31641229	ENSDARG00000011026	31837321	31841143
RT255B14	7	ENSDARG00000052063	52558412	52649610	ENSDARG00000074925	69800422	69801306
RT255L20	17	ENSDARG00000053713	38770786	38882438	ENSDARG00000053517	43085339	43264853
RT256E12	23	ENSDARG00000070393	34148548	34255969	ENSDARG00000000796	32389912	32396444
RT258O11	3	ENSDARG00000074017	45230624	45283720	ENSDARG00000077737	15638183	15659600
RT259G18	7	ENSDARG00000079034	21735332	21740345	ENSDARG00000007526	20254852	20279641
RT260D12	2	ENSDARG00000061450	27478631	27527497	ENSDARG00000006818	27704338	27723973
RT261P03	25	ENSDARG00000062960	19368324	19378456	ENSDARG00000021589	21947948	21951054
RT263N05	21	ENSDARG00000020730	17722272	17742012	ENSDARG00000021351	17828653	17833577
RT266H24	4	ENSDARG00000062968	8973770	9062216	ENSDARG00000003570	8898701	8906072
RT267A11	13	ENSDARG00000060005	47385611	47395174	ENSDARG00000060005	47385611	47395174
RT271D23	6	ENSDARG00000074599	43183370	43230269	ENSDARG00000087873	43369376	43380209	X
RT272E22	20	ENSDARG00000024746	54322747	54336769	ENSDARG00000089082	16896208	16900830
RT273B17	7	ENSDARG00000056741	27636641	27657933	ENSDARG00000056781	27452377	27490514
RT278H07	8	ENSDARG00000005057	17704010	17712441	ENSDARG00000019130	17598092	17605595	X
RT279C19	2	ENSDARG00000069054	19460034	19463977	ENSDARG00000020192	19218016	19234798
RT279L07	23	ENSDARG00000017986	21989578	22057740	ENSDARG00000011510	21815648	21829182	X
RT280P06	7	ENSDARG00000036252	28959998	29013703	ENSDARG00000056587	28817567	28823100	X
RT282K13	5	ENSDARG00000061819	22410528	22461628	ENSDARG00000078603	33597569	33618852
RT283C21	7	ENSDARG00000079034	21735332	21740345	ENSDARG00000007526	20254852	20279641
RT283G02	7	ENSDARG00000036038	40200129	40202805	ENSDARG00000010423	40045583	40051579
RT290H06	5	ENSDARG00000035187	75259821	75283091	ENSDARG00000024894	75451438	75476894
RT294G07	23	ENSDARG00000026540	10911416	10933647	ENSDARG00000016238	4305032	4310787
RT297K03	7	ENSDARG00000024503	40034216	40036662	ENSDARG00000036040	40185935	40199929	X
RT300I01	19	ENSDARG00000001559	37668521	38222830	ENSDARG00000077920	45874989	46606132
RT303P01	20	ENSDARG00000031540	2259287	2260883	ENSDARG00000043843	2448526	2510462	X
RT307C01	19	ENSDARG00000006926	2125381	2129691	ENSDARG00000060830	44944321	44972369
RT309D14	12	ENSDARG00000003167	19569748	19579079	ENSDARG00000071592	21707632	21714554
RT311M15	24	ENSDARG00000074705	40851263	40959405	ENSDARG00000069339	40705342	40731067	X
RT312D05	9	ENSDARG00000000563	43806035	43934123	ENSDARG00000028213	43967888	44147003	X
RT312J12	5	ENSDARG00000004774	57275953	57323452	ENSDARG00000067537	55857768	55941923
RT313N22	2	ENSDARG00000052914	20584194	20662758	ENSDARG00000012709	20242651	20295817
RT316G21	9	ENSDARG00000091090	50511804	50527358	ENSDARG00000075154	50130082	50131077
RT318A23	21	ENSDARG00000012399	25916058	25925022	ENSDARG00000005945	26697146	26719165
RT321C23	6	ENSDARG00000076233	44850988	44916638	ENSDARG00000077141	45236933	45305253
RT321D07	9	ENSDARG00000028213	43967888	44147003	ENSDARG00000028213	43967888	44147003
RT321I07	24	ENSDARG00000069260	12592132	12636548	ENSDARG00000009868	12867252	12887962
RT322B08	15	ENSDARG00000095315	20041521	20056443	ENSDARG00000058254	16747345	16766791
RT322J23	9	ENSDARG00000028213	43967888	44147003	ENSDARG00000028213	43967888	44147003
RT322L23	9	ENSDARG00000063730	1380194	1448646	ENSDARG00000077192	1014449	1035796
RT322N06	7	ENSDARG00000035819	58730364	58754422	ENSDARG00000025505	3957449	3966349
RT323L03	14	ENSDARG00000088587	2437682	2439955	ENSDARG00000077023	2347082	2375473	X
RT326M13	3	ENSDARG00000089232	32982710	32992342	ENSDARG00000054362	31843235	31852690
RT327G18	19	ENSDARG00000042291	42437003	42438969	ENSDARG00000003207	45564762	45571762
RT331O01	16	ENSDARG00000086246	51935066	51947619	ENSDARG00000086499	52120700	52299257	X
RT332D20	9	ENSDARG00000028213	43967888	44147003	ENSDARG00000028213	43967888	44147003
RT332I05	23	ENSDARG00000011570	33895348	33923700	ENSDARG00000079525	32574349	32590238
RT333E02	21	ENSDARG00000028846	31939641	32002009	ENSDARG00000036629	32382381	32386664
RT333L10	23	ENSDARG00000090787	19538518	19722764	ENSDARG00000037846	496639	509600
RT334H01	12	ENSDARG00000040450	1490997	1566132	ENSDARG00000040407	1670428	1703832	X
RT334P12	7	ENSDARG00000068099	55004972	55010797	ENSDARG00000029242	40096500	40106664
RT336H12	10	ENSDARG00000014793	27703744	27728527	ENSDARG00000032816	27608248	27613869	X
RT336J16	3	ENSDARG00000094210	32255646	32257330	ENSDARG00000031776	32235718	32257127
RT338A16	2	ENSDARG00000060767	35767100	35799340	ENSDARG00000079725	35575075	35595362	X
RT338D14	4	ENSDARG00000027316	15794144	15811077	ENSDARG00000012066	15436583	15474921
RT339O15	5	ENSDARG00000067976	37179505	37297038	ENSDARG00000068731	37492983	37571317
RT374P13	1	ENSDARG00000013475	54262347	54275393	ENSDARG00000052375	54009243	54022662	X
RT376A20	6	ENSDARG00000055912	37681957	37693825	ENSDARG00000073841	37703111	37798075
RT376E19	3	ENSDARG00000079366	23541819	23618849	ENSDARG00000034893	33201407	33312201
RT376F01	9	ENSDARG00000028213	43967888	44147003	ENSDARG00000028213	43967888	44147003
RT376F13	3	ENSDARG00000075849	32570972	32594599	ENSDARG00000077126	32062043	32070750
RT377L19	13	ENSDARG00000034181	37419899	37469856	ENSDARG00000053484	37472620	37657842
RT377N16	13	ENSDARG00000070005	11994520	12022039	ENSDARG00000039535	12325569	12346914
RT379G15	15	ENSDARG00000055591	23503645	23532411	ENSDARG00000079414	23566726	23902584
RT380A20	9	ENSDARG00000028731	42229861	42280078	ENSDARG00000070043	10924038	10985038
RT380K18	23	ENSDARG00000063333	4534692	4607713	ENSDARG00000058871	4443222	4460786
RT380M13	20	ENSDARG00000089082	16896208	16900830	ENSDARG00000010478	54337468	54351275
RT381F01	3	ENSDARG00000037935	32217379	32235491	ENSDARG00000031776	32235718	32257127
RT385G02	14	ENSDARG00000039966	49391773	49552168	ENSDARG00000089988	49280559	49286195
RT385I08	25	ENSDARG00000012603	32878821	32885649	ENSDARG00000012603	32878821	32885649
RT385J20	23	ENSDARG00000079525	32574349	32590238	ENSDARG00000000796	32389912	32396444
RT387I06	24	ENSDARG00000021013	31254109	31267455	ENSDARG00000026329	29370931	29480215
RT387I10	23	ENSDARG00000063419	2927690	2944744	ENSDARG00000089986	2555121	2560985
RT387J15	8	ENSDARG00000086866	52237581	52261084	ENSDARG00000029556	53586441	53618885
RT387O11	24	ENSDARG00000021013	31254109	31267455	ENSDARG00000026329	29370931	29480215
RT388D08	8	ENSDARG00000010252	13906066	13929548	ENSDARG00000076566	49914159	49982349
RT388G24	13	ENSDARG00000069397	21966308	22025774	ENSDARG00000027159	354493	365981
RT392L07	4	ENSDARG00000024465	5515945	5518389	ENSDARG00000015931	5161011	5176115
